# Supplementary material for: cis-[1,4-Bis(diphenyl­phosphan­yl)butane-κ2 P,P′]dichlorido(cyclo­hexane-1,2-diamine-κ2 N,N′)ruthenium(II) dichloro­methane monosolvate
Source: Acta Crystallogr Sect E Struct Rep Online. 2012 Apr 13;68(Pt 5):m563–4. doi: 10.1107/S1600536812014080 (PMC3344316; doi:10.1107/S1600536812014080)
Supplement: Supplementary file 1 [file e-68-0m563-sup1.cif]

##############################################################################
#                                                                            #
# This CIF contains the data in a paper accepted for publication in          #
# Acta Crystallographica Section E. It conforms to the requirements of       #
# Notes for Authors for Acta Crystallographica Section E, and has been       #
# peer reviewed under the auspices of the IUCr Commission on Journals.       #
#                                                                            #
# Full details of the Crystallographic Information File format               #
# are given in the paper "The Crystallographic Information File (CIF):       #
# a New Standard Archive File for Crystallography" by S. R. Hall, F. H.      #
# Allen and I. D. Brown [Acta Cryst. (1991), A47, 655-685].                  #
#                                                                            #
# The current version of the core CIF dictionary is obtainable from          #
# ftp://ftp.iucr.org/pub/cif_core.dic.                                       #
#                                                                            #
# Software is freely available for graphical display of the structure(s)     #
# in this CIF. For information consult the CIF software page                 #
# http://www.iucr.org/resources/cif/software.                                #
#                                                                            #
# This file may be used for bona fide research purposes within the           #
# scientific community so long as proper attribution is given to the journal # 
# article from which it was obtained.                                        #
#                                                                            #
##############################################################################
data_I
_audit_creation_method     SHELXL-97
_chemical_name_systematic
;
<i>cis</i>-[1,4-Bis(diphenylphosphanyl)butane-
\k^2^<i>P</i>,<i>P</i>']dichlorido(cyclohexane-1,2-diamine-
\k^2^<i>N</i>,<i>N</i>')ruthenium(II) dichloromethane monosolvate
;
_chemical_name_common     ?
_chemical_formula_moiety     'C34 H42 Cl2 N2 P2 Ru, C H2 Cl2'
_chemical_formula_sum     'C35 H44 Cl4 N2 P2 Ru'
_chemical_formula_iupac     '[Ru Cl2 (C6 H14 N2) (C28 H28 P2)], C H2 Cl2'
_chemical_formula_weight     797.53
_chemical_melting_point     ?
_symmetry_cell_setting     monoclinic
_symmetry_space_group_name_H-M     'P 21/c'
_symmetry_space_group_name_Hall     '-P 2ybc'
loop_
    _symmetry_equiv_pos_as_xyz
    'x, y, z'
    '-x, y+1/2, -z+1/2'
    '-x, -y, -z'
    'x, -y-1/2, z-1/2'
_cell_length_a     12.419(7)
_cell_length_b     19.722(10)
_cell_length_c     17.588(7)
_cell_angle_alpha     90.00
_cell_angle_beta     123.25(3)
_cell_angle_gamma     90.00
_cell_volume     3603(3)
_cell_formula_units_Z     4
_cell_measurement_reflns_used     25
_cell_measurement_theta_min     9
_cell_measurement_theta_max     11
_cell_measurement_temperature     296
_exptl_crystal_description     Prism
_exptl_crystal_colour     colorless
_exptl_crystal_size_max     0.28
_exptl_crystal_size_mid     0.17
_exptl_crystal_size_min     0.09
_exptl_crystal_density_diffrn     1.470
_exptl_crystal_density_meas     ?
_exptl_crystal_density_method     'not measured'
_exptl_crystal_F_000     1640
_exptl_absorpt_coefficient_mu     0.848
_exptl_absorpt_correction_type     none
_diffrn_ambient_temperature     296
_diffrn_radiation_type     MoK\a
_diffrn_radiation_wavelength     0.71073
_diffrn_radiation_source     'fine-focus sealed tube'
_diffrn_radiation_monochromator     graphite
_diffrn_measurement_device_type     'Enraf--Nonius CAD-4'
_diffrn_measurement_device     '\k-geometry diffractometer'
_diffrn_measurement_method     'non-profiled \w scans'
_diffrn_reflns_number     9791
_diffrn_reflns_av_R_equivalents     0.0284
_diffrn_reflns_av_sigmaI/netI     0.0368
_diffrn_reflns_theta_min     2.22
_diffrn_reflns_theta_max     27.55
_diffrn_reflns_theta_full     25.24
_diffrn_measured_fraction_theta_max     0.977
_diffrn_measured_fraction_theta_full     0.995
_diffrn_reflns_limit_h_min     -15
_diffrn_reflns_limit_h_max     1
_diffrn_reflns_limit_k_min     -25
_diffrn_reflns_limit_k_max     1
_diffrn_reflns_limit_l_min     -19
_diffrn_reflns_limit_l_max     22
_diffrn_standards_number     2
_diffrn_standards_interval_time     120
_diffrn_standards_decay_%     0
_refine_special_details
;
Refinement of <i>F</i>^2^ against ALL reflections. The weighted <i>R</i>-factor
<i>wR</i> and goodness of fit <i>S</i> are based on <i>F</i>^2^, conventional
<i>R</i>-factors <i>R</i> are based on <i>F</i>, with <i>F</i> set to zero for
negative <i>F</i>^2^. The threshold expression of <i>F</i>^2^ >
\s(<i>F</i>^2^) is used only for calculating <i>R</i>-factors(gt) <i>etc</i>.
and is not relevant to the choice of reflections for refinement.
<i>R</i>-factors based on <i>F</i>^2^ are statistically about twice as large
as those based on <i>F</i>, and <i>R</i>- factors based on ALL data will be
even larger.
;
_reflns_number_total     8141
_reflns_number_gt     6777
_reflns_threshold_expression     I>2\s(I)
_refine_ls_structure_factor_coef     Fsqd
_refine_ls_matrix_type     full
_refine_ls_R_factor_all     0.0615
_refine_ls_R_factor_gt     0.0496
_refine_ls_wR_factor_gt     0.1254
_refine_ls_wR_factor_ref     0.1349
_refine_ls_goodness_of_fit_ref     1.032
_refine_ls_restrained_S_all     1.034
_refine_ls_number_reflns     8141
_refine_ls_number_parameters     413
_refine_ls_number_restraints     5
_refine_ls_hydrogen_treatment     mixed
_refine_ls_weighting_scheme     calc
_refine_ls_weighting_details
         'calc w=1/[\s^2^(Fo^2^)+(0.0616P)^2^+6.8898P] where P=(Fo^2^+2Fc^2^)/3'
_atom_sites_solution_hydrogens     geom
_atom_sites_solution_primary     direct
_atom_sites_solution_secondary     difmap
_refine_ls_shift/su_max     0.000
_refine_ls_shift/su_mean     0.000
_refine_diff_density_max     0.948
_refine_diff_density_min     -0.966
_refine_ls_extinction_method     none
_refine_ls_extinction_coef     ?
loop_
    _atom_type_symbol
    _atom_type_description
    _atom_type_scat_dispersion_real
    _atom_type_scat_dispersion_imag
    _atom_type_scat_source
    'C' 'C' 0.0033 0.0016
                         'International Tables Vol C Tables 4.2.6.8 and 6.1.1.4'
    'H' 'H' 0.0000 0.0000
                         'International Tables Vol C Tables 4.2.6.8 and 6.1.1.4'
    'Cl' 'Cl' 0.1484 0.1585
                         'International Tables Vol C Tables 4.2.6.8 and 6.1.1.4'
    'N' 'N' 0.0061 0.0033
                         'International Tables Vol C Tables 4.2.6.8 and 6.1.1.4'
    'P' 'P' 0.1023 0.0942
                         'International Tables Vol C Tables 4.2.6.8 and 6.1.1.4'
    'Ru' 'Ru' -1.2594 0.8363
                         'International Tables Vol C Tables 4.2.6.8 and 6.1.1.4'
_computing_data_collection     'CAD-4 EXPRESS (Enraf--Nonius, 1994)'
_computing_cell_refinement     'CAD-4 EXPRESS (Enraf--Nonius, 1994)'
_computing_data_reduction     'XCAD4 (Harms & Wocadlo, 1995)'
_computing_structure_solution     'SHELXS97 (Sheldrick, 2008)'
_computing_structure_refinement     'SHELXL97 (Sheldrick, 2008)'
_computing_molecular_graphics
;ORTEP-3 for Windows (Farrugia, 1997) and
DIAMOND (Brandenburg & Putz, 2005)
;
_computing_publication_material     'WinGX (Farrugia, 1999)'
loop_
    _atom_site_type_symbol
    _atom_site_label
    _atom_site_fract_x
    _atom_site_fract_y
    _atom_site_fract_z
    _atom_site_U_iso_or_equiv
    _atom_site_adp_type
    _atom_site_calc_flag
    _atom_site_refinement_flags
    _atom_site_occupancy
    _atom_site_symmetry_multiplicity
    _atom_site_disorder_assembly
    _atom_site_disorder_group
    Ru Ru1 0.09441(3) 0.117180(13) 0.157004(17) 0.02961(9) Uani d . 1 1 . .
    Cl Cl1 0.08731(10) 0.10589(5) 0.01660(6) 0.0414(2) Uani d . 1 1 . .
    Cl Cl2 0.25788(10) 0.02474(5) 0.22871(7) 0.0479(2) Uani d . 1 1 . .
    P P1 -0.07122(9) 0.19245(4) 0.08538(6) 0.03276(19) Uani d . 1 1 . .
    P P2 0.24807(9) 0.19891(5) 0.21823(6) 0.03282(19) Uani d . 1 1 . .
    N N1 0.0960(3) 0.10147(17) 0.2766(2) 0.0420(7) Uani d D 1 1 . .
    H H1A 0.166(2) 0.0786(17) 0.303(2) 0.050 Uiso d D 1 1 . .
    H H1B 0.106(3) 0.1333(10) 0.3119(14) 0.050 Uiso d D 1 1 . .
    N N2 -0.0355(3) 0.03164(15) 0.1149(2) 0.0402(7) Uani d . 1 1 . .
    H H2A -0.1149 0.0443 0.0693 0.048 Uiso calc R 1 1 . .
    H H2B -0.0086 -0.0017 0.0942 0.048 Uiso calc R 1 1 . .
    C C1 -0.2286(4) 0.14977(19) 0.0157(2) 0.0386(8) Uani d . 1 1 . .
    C C2 -0.2516(4) 0.1105(2) -0.0582(3) 0.0510(10) Uani d . 1 1 . .
    H H2C -0.1902 0.1089 -0.0729 0.061 Uiso calc R 1 1 . .
    C C3 -0.3651(4) 0.0737(3) -0.1098(3) 0.0662(14) Uani d . 1 1 . .
    H H3A -0.3791 0.0479 -0.1587 0.079 Uiso calc R 1 1 . .
    C C4 -0.4553(4) 0.0753(3) -0.0893(4) 0.0680(14) Uani d . 1 1 . .
    H H4A -0.5311 0.0508 -0.1244 0.082 Uiso calc R 1 1 . .
    C C5 -0.4353(4) 0.1130(3) -0.0169(4) 0.0600(12) Uani d . 1 1 . .
    H H5A -0.4975 0.1137 -0.0029 0.072 Uiso calc R 1 1 . .
    C C6 -0.3225(4) 0.1500(2) 0.0354(3) 0.0474(9) Uani d . 1 1 . .
    H H6A -0.3098 0.1753 0.0844 0.057 Uiso calc R 1 1 . .
    C C7 -0.1044(4) 0.25398(18) 0.1491(3) 0.0393(8) Uani d . 1 1 . .
    C C8 -0.2028(5) 0.3004(3) 0.1063(4) 0.0697(15) Uani d . 1 1 . .
    H H8A -0.2564 0.3008 0.0432 0.084 Uiso calc R 1 1 . .
    C C9 -0.2226(5) 0.3467(3) 0.1572(5) 0.0783(18) Uani d . 1 1 . .
    H H9A -0.2889 0.3782 0.1274 0.094 Uiso calc R 1 1 . .
    C C10 -0.1476(5) 0.3469(2) 0.2489(4) 0.0619(14) Uani d . 1 1 . .
    H H10A -0.1637 0.3776 0.2818 0.074 Uiso calc R 1 1 . .
    C C11 -0.0477(6) 0.3017(2) 0.2936(3) 0.0613(13) Uani d . 1 1 . .
    H H11A 0.0062 0.3022 0.3567 0.074 Uiso calc R 1 1 . .
    C C12 -0.0286(5) 0.2551(2) 0.2427(3) 0.0477(10) Uani d . 1 1 . .
    H H12A 0.0376 0.2237 0.2728 0.057 Uiso calc RD 1 1 . .
    C C13 -0.0866(4) 0.2454(2) -0.0064(3) 0.0461(9) Uani d . 1 1 . .
    H H13A -0.0779 0.2156 -0.0466 0.055 Uiso calc R 1 1 . .
    H H13B -0.1739 0.2629 -0.0411 0.055 Uiso calc R 1 1 . .
    C C14 0.0028(5) 0.3051(2) 0.0151(3) 0.0568(11) Uani d . 1 1 . .
    H H14A -0.0133 0.3385 0.0482 0.068 Uiso calc R 1 1 . .
    H H14B -0.0193 0.3258 -0.0418 0.068 Uiso calc R 1 1 . .
    C C15 0.1463(4) 0.2893(2) 0.0701(3) 0.0483(9) Uani d . 1 1 . .
    H H15A 0.1911 0.3243 0.0592 0.058 Uiso calc R 1 1 . .
    H H15B 0.1602 0.2465 0.0495 0.058 Uiso calc R 1 1 . .
    C C16 0.2036(4) 0.28476(19) 0.1728(3) 0.0419(8) Uani d . 1 1 . .
    H H16A 0.1412 0.3023 0.1847 0.050 Uiso calc R 1 1 . .
    H H16B 0.2794 0.3134 0.2047 0.050 Uiso calc R 1 1 . .
    C C17 0.3984(4) 0.1885(2) 0.2220(2) 0.0413(8) Uani d . 1 1 . .
    C C18 0.4145(4) 0.1354(2) 0.1772(3) 0.0475(9) Uani d . 1 1 . .
    H H18A 0.3490 0.1040 0.1442 0.057 Uiso calc R 1 1 . .
    C C19 0.5304(5) 0.1299(3) 0.1827(3) 0.0641(14) Uani d . 1 1 . .
    H H19A 0.5423 0.0938 0.1539 0.077 Uiso calc R 1 1 . .
    C C20 0.6273(5) 0.1765(4) 0.2294(3) 0.0729(17) Uani d . 1 1 . .
    H H20A 0.7038 0.1721 0.2319 0.087 Uiso calc R 1 1 . .
    C C21 0.6104(4) 0.2297(4) 0.2724(3) 0.0707(16) Uani d . 1 1 . .
    H H21A 0.6750 0.2619 0.3032 0.085 Uiso calc R 1 1 . .
    C C22 0.4981(4) 0.2353(3) 0.2698(3) 0.0551(11) Uani d . 1 1 . .
    H H22A 0.4884 0.2708 0.3004 0.066 Uiso calc R 1 1 . .
    C C23 0.3157(4) 0.2116(2) 0.3403(3) 0.0450(9) Uani d . 1 1 . .
    C C24 0.3864(5) 0.1601(4) 0.4000(3) 0.0715(16) Uani d . 1 1 . .
    H H24A 0.4048 0.1214 0.3789 0.086 Uiso calc R 1 1 . .
    C C25 0.4309(5) 0.1654(4) 0.4920(3) 0.085(2) Uani d . 1 1 . .
    H H25A 0.4811 0.1310 0.5321 0.102 Uiso calc R 1 1 . .
    C C26 0.4006(6) 0.2211(4) 0.5231(3) 0.081(2) Uani d . 1 1 . .
    H H26A 0.4277 0.2240 0.5839 0.097 Uiso calc R 1 1 . .
    C C27 0.3314(7) 0.2712(3) 0.4653(4) 0.083(2) Uani d . 1 1 . .
    H H27A 0.3115 0.3091 0.4867 0.100 Uiso calc R 1 1 . .
    C C28 0.2889(5) 0.2678(2) 0.3741(3) 0.0611(13) Uani d . 1 1 . .
    H H28A 0.2419 0.3036 0.3355 0.073 Uiso calc R 1 1 . .
    C C29 -0.0180(5) 0.0627(2) 0.2553(3) 0.0558(11) Uani d . 1 1 . .
    H H29A -0.0920 0.0934 0.2229 0.067 Uiso calc R 1 1 . .
    C C30 -0.0406(5) 0.0062(2) 0.1918(4) 0.0569(11) Uani d . 1 1 . .
    H H30A 0.0323 -0.0249 0.2256 0.068 Uiso calc R 1 1 . .
    C C31 -0.1612(5) -0.0348(2) 0.1633(4) 0.0633(13) Uani d . 1 1 . .
    H H31A -0.2371 -0.0071 0.1255 0.076 Uiso calc R 1 1 . .
    H H31B -0.1661 -0.0738 0.1280 0.076 Uiso calc R 1 1 . .
    C C32 -0.1579(7) -0.0581(3) 0.2464(5) 0.091(2) Uani d . 1 1 . .
    H H32A -0.2399 -0.0790 0.2269 0.109 Uiso calc R 1 1 . .
    H H32B -0.0918 -0.0926 0.2773 0.109 Uiso calc R 1 1 . .
    C C33 -0.1323(8) -0.0032(4) 0.3119(6) 0.100(2) Uani d . 1 1 . .
    H H33A -0.1221 -0.0229 0.3660 0.120 Uiso calc R 1 1 . .
    H H33B -0.2059 0.0270 0.2850 0.120 Uiso calc R 1 1 . .
    C C34 -0.0132(5) 0.0374(3) 0.3388(4) 0.0661(14) Uani d . 1 1 . .
    H H34A 0.0626 0.0093 0.3751 0.079 Uiso calc R 1 1 . .
    H H34B -0.0065 0.0758 0.3757 0.079 Uiso calc R 1 1 . .
    Cl Cl3 -0.6261(2) 0.06177(11) -0.35466(17) 0.1163(7) Uani d . 1 1 . .
    Cl Cl4A -0.6581(11) -0.0287(6) -0.4888(4) 0.362(13) Uani d PD 0.620(10) 1 A
                                                                               1
    Cl Cl4B -0.7233(6) -0.0653(3) -0.4351(5) 0.122(3) Uani d PD 0.380(10) 1 A 2
    C C35A -0.5949(7) -0.0161(4) -0.3781(6) 0.122(3) Uani d D 1 1 A 1
    H H35A -0.5024 -0.0224 -0.3450 0.146 Uiso calc PR 0.620(10) 1 A 1
    H H35B -0.6289 -0.0500 -0.3566 0.146 Uiso calc PR 0.620(10) 1 A 1
    H H35C -0.5564 -0.0111 -0.4131 0.146 Uiso calc PR 0.380(10) 1 A 2
    H H35D -0.5323 -0.0383 -0.3213 0.146 Uiso calc PR 0.380(10) 1 A 2
loop_
    _atom_site_aniso_label
    _atom_site_aniso_U_11
    _atom_site_aniso_U_22
    _atom_site_aniso_U_33
    _atom_site_aniso_U_12
    _atom_site_aniso_U_13
    _atom_site_aniso_U_23
    Ru1 0.03435(15) 0.02501(14) 0.03072(14) 0.00161(10) 0.01864(12) -0.00178(10)
    Cl1 0.0523(5) 0.0394(4) 0.0376(4) -0.0056(4) 0.0280(4) -0.0104(3)
    Cl2 0.0515(6) 0.0389(5) 0.0629(6) 0.0154(4) 0.0376(5) 0.0105(4)
    P1 0.0346(4) 0.0312(4) 0.0287(4) 0.0030(3) 0.0149(4) -0.0027(3)
    P2 0.0328(4) 0.0365(4) 0.0302(4) -0.0034(3) 0.0179(4) -0.0055(3)
    N1 0.0481(19) 0.0428(17) 0.0407(17) 0.0090(14) 0.0279(15) 0.0071(13)
    N2 0.0461(18) 0.0267(14) 0.0563(19) -0.0031(12) 0.0334(16) -0.0053(13)
    C1 0.0381(19) 0.0397(19) 0.0343(17) 0.0006(15) 0.0175(15) -0.0078(14)
    C2 0.041(2) 0.064(3) 0.047(2) -0.0062(19) 0.0234(18) -0.0206(19)
    C3 0.047(2) 0.081(3) 0.062(3) -0.009(2) 0.024(2) -0.038(3)
    C4 0.036(2) 0.080(4) 0.074(3) -0.012(2) 0.022(2) -0.031(3)
    C5 0.037(2) 0.075(3) 0.069(3) -0.004(2) 0.029(2) -0.018(2)
    C6 0.039(2) 0.054(2) 0.044(2) 0.0042(17) 0.0196(17) -0.0126(18)
    C7 0.0379(19) 0.0327(17) 0.0446(19) 0.0001(14) 0.0209(16) -0.0083(15)
    C8 0.053(3) 0.061(3) 0.064(3) 0.020(2) 0.012(2) -0.021(2)
    C9 0.051(3) 0.053(3) 0.111(5) 0.014(2) 0.032(3) -0.025(3)
    C10 0.074(3) 0.039(2) 0.103(4) -0.019(2) 0.068(3) -0.032(2)
    C11 0.107(4) 0.038(2) 0.063(3) -0.006(2) 0.062(3) -0.011(2)
    C12 0.073(3) 0.0336(18) 0.048(2) 0.0026(18) 0.041(2) -0.0034(16)
    C13 0.046(2) 0.046(2) 0.0369(19) 0.0057(17) 0.0170(17) 0.0095(16)
    C14 0.059(3) 0.045(2) 0.059(3) 0.004(2) 0.027(2) 0.017(2)
    C15 0.053(2) 0.040(2) 0.054(2) -0.0015(18) 0.031(2) 0.0070(17)
    C16 0.044(2) 0.0339(18) 0.049(2) -0.0071(15) 0.0264(18) -0.0071(15)
    C17 0.0355(19) 0.058(2) 0.0319(17) 0.0004(16) 0.0193(15) 0.0049(16)
    C18 0.048(2) 0.059(2) 0.043(2) 0.0144(19) 0.0295(19) 0.0114(18)
    C19 0.063(3) 0.087(4) 0.059(3) 0.027(3) 0.044(3) 0.025(3)
    C20 0.038(2) 0.135(5) 0.051(3) 0.017(3) 0.027(2) 0.027(3)
    C21 0.034(2) 0.135(5) 0.035(2) -0.014(3) 0.0141(18) 0.002(3)
    C22 0.038(2) 0.089(3) 0.037(2) -0.013(2) 0.0195(17) -0.007(2)
    C23 0.0346(19) 0.066(3) 0.0338(18) -0.0139(18) 0.0185(16) -0.0112(17)
    C24 0.051(3) 0.122(5) 0.039(2) 0.025(3) 0.023(2) 0.007(3)
    C25 0.048(3) 0.163(7) 0.037(2) 0.013(3) 0.019(2) 0.014(3)
    C26 0.072(3) 0.138(6) 0.040(2) -0.046(4) 0.036(3) -0.030(3)
    C27 0.133(6) 0.078(4) 0.064(3) -0.045(4) 0.071(4) -0.033(3)
    C28 0.095(4) 0.051(2) 0.051(2) -0.028(2) 0.049(3) -0.021(2)
    C29 0.072(3) 0.046(2) 0.070(3) 0.006(2) 0.052(3) 0.008(2)
    C30 0.072(3) 0.037(2) 0.079(3) -0.001(2) 0.052(3) 0.007(2)
    C31 0.065(3) 0.038(2) 0.108(4) 0.001(2) 0.061(3) 0.008(2)
    C32 0.103(5) 0.058(3) 0.160(7) 0.009(3) 0.102(5) 0.035(4)
    C33 0.137(6) 0.082(4) 0.151(6) 0.024(4) 0.123(6) 0.040(4)
    C34 0.086(4) 0.060(3) 0.079(3) 0.021(3) 0.062(3) 0.027(3)
    Cl3 0.1221(16) 0.1016(14) 0.1364(17) 0.0333(12) 0.0780(14) 0.0096(12)
    Cl4A 0.335(12) 0.317(12) 0.119(5) 0.249(11) -0.076(7) -0.104(7)
    Cl4B 0.128(5) 0.099(4) 0.078(4) -0.016(3) 0.018(3) -0.020(3)
    C35A 0.079(5) 0.085(5) 0.150(7) 0.025(4) 0.030(5) 0.001(5)
    C35B 0.079(5) 0.085(5) 0.150(7) 0.025(4) 0.030(5) 0.001(5)
_geom_special_details
;
All e.s.d.'s (except the e.s.d. in the dihedral angle between two l.s. planes)
are estimated using the full covariance matrix. The cell e.s.d.'s are taken
into account individually in the estimation of e.s.d.'s in distances, angles
and torsion angles; correlations between e.s.d.'s in cell parameters are only
used when they are defined by crystal symmetry. An approximate (isotropic)
treatment of cell e.s.d.'s is used for estimating e.s.d.'s involving l.s.
planes.
;
loop_
    _geom_bond_atom_site_label_1
    _geom_bond_atom_site_label_2
    _geom_bond_site_symmetry_2
    _geom_bond_distance
    _geom_bond_publ_flag
    Ru1 N1 . 2.115(3) ?
    Ru1 N2 . 2.165(3) ?
    Ru1 P2 . 2.2684(13) ?
    Ru1 P1 . 2.2761(13) ?
    Ru1 Cl1 . 2.4325(13) ?
    Ru1 Cl2 . 2.4956(14) ?
    P1 C13 . 1.843(4) ?
    P1 C1 . 1.845(4) ?
    P1 C7 . 1.845(4) ?
    P2 C16 . 1.824(4) ?
    P2 C17 . 1.843(4) ?
    P2 C23 . 1.844(4) ?
    N1 C29 . 1.466(6) ?
    N1 H1A . 0.854(10) ?
    N1 H1B . 0.843(10) ?
    N2 C30 . 1.475(5) ?
    N2 H2A . 0.9000 ?
    N2 H2B . 0.9000 ?
    C1 C6 . 1.387(6) ?
    C1 C2 . 1.402(5) ?
    C2 C3 . 1.390(6) ?
    C2 H2C . 0.9300 ?
    C3 C4 . 1.352(7) ?
    C3 H3A . 0.9300 ?
    C4 C5 . 1.375(7) ?
    C4 H4A . 0.9300 ?
    C5 C6 . 1.388(6) ?
    C5 H5A . 0.9300 ?
    C6 H6A . 0.9300 ?
    C7 C8 . 1.374(6) ?
    C7 C12 . 1.377(6) ?
    C8 C9 . 1.392(7) ?
    C8 H8A . 0.9300 ?
    C9 C10 . 1.350(8) ?
    C9 H9A . 0.9300 ?
    C10 C11 . 1.372(7) ?
    C10 H10A . 0.9300 ?
    C11 C12 . 1.391(5) ?
    C11 H11A . 0.9300 ?
    C12 H12A . 0.9300 ?
    C13 C14 . 1.517(6) ?
    C13 H13A . 0.9700 ?
    C13 H13B . 0.9700 ?
    C14 C15 . 1.522(6) ?
    C14 H14A . 0.9700 ?
    C14 H14B . 0.9700 ?
    C15 C16 . 1.539(6) ?
    C15 H15A . 0.9700 ?
    C15 H15B . 0.9700 ?
    C16 H16A . 0.9700 ?
    C16 H16B . 0.9700 ?
    C17 C18 . 1.389(6) ?
    C17 C22 . 1.397(6) ?
    C18 C19 . 1.393(6) ?
    C18 H18A . 0.9300 ?
    C19 C20 . 1.372(8) ?
    C19 H19A . 0.9300 ?
    C20 C21 . 1.376(9) ?
    C20 H20A . 0.9300 ?
    C21 C22 . 1.375(6) ?
    C21 H21A . 0.9300 ?
    C22 H22A . 0.9300 ?
    C23 C24 . 1.376(7) ?
    C23 C28 . 1.382(6) ?
    C24 C25 . 1.398(6) ?
    C24 H24A . 0.9300 ?
    C25 C26 . 1.369(9) ?
    C25 H25A . 0.9300 ?
    C26 C27 . 1.338(9) ?
    C26 H26A . 0.9300 ?
    C27 C28 . 1.387(7) ?
    C27 H27A . 0.9300 ?
    C28 H28A . 0.9300 ?
    C29 C30 . 1.492(7) ?
    C29 C34 . 1.520(6) ?
    C29 H29A . 0.9800 ?
    C30 C31 . 1.525(6) ?
    C30 H30A . 0.9800 ?
    C31 C32 . 1.510(8) ?
    C31 H31A . 0.9700 ?
    C31 H31B . 0.9700 ?
    C32 C33 . 1.484(10) ?
    C32 H32A . 0.9700 ?
    C32 H32B . 0.9700 ?
    C33 C34 . 1.512(9) ?
    C33 H33A . 0.9700 ?
    C33 H33B . 0.9700 ?
    C34 H34A . 0.9700 ?
    C34 H34B . 0.9700 ?
    Cl3 C35A . 1.689(8) ?
    Cl4A C35A . 1.672(9) ?
    C35A H35A . 0.9700 ?
    C35A H35B . 0.9700 ?
loop_
    _geom_angle_atom_site_label_1
    _geom_angle_atom_site_label_2
    _geom_angle_atom_site_label_3
    _geom_angle_site_symmetry_1
    _geom_angle_site_symmetry_3
    _geom_angle
    _geom_angle_publ_flag
    N1 Ru1 N2 . . 79.90(13) ?
    N1 Ru1 P2 . . 94.89(10) ?
    N2 Ru1 P2 . . 172.40(9) ?
    N1 Ru1 P1 . . 99.14(10) ?
    N2 Ru1 P1 . . 92.35(10) ?
    P2 Ru1 P1 . . 93.96(6) ?
    N1 Ru1 Cl1 . . 166.27(10) ?
    N2 Ru1 Cl1 . . 88.65(9) ?
    P2 Ru1 Cl1 . . 95.72(4) ?
    P1 Ru1 Cl1 . . 88.80(5) ?
    N1 Ru1 Cl2 . . 80.15(10) ?
    N2 Ru1 Cl2 . . 81.42(10) ?
    P2 Ru1 Cl2 . . 92.28(6) ?
    P1 Ru1 Cl2 . . 173.76(4) ?
    Cl1 Ru1 Cl2 . . 90.73(4) ?
    C13 P1 C1 . . 96.53(18) ?
    C13 P1 C7 . . 102.05(19) ?
    C1 P1 C7 . . 101.27(17) ?
    C13 P1 Ru1 . . 118.85(15) ?
    C1 P1 Ru1 . . 112.13(13) ?
    C7 P1 Ru1 . . 121.88(13) ?
    C16 P2 C17 . . 100.21(19) ?
    C16 P2 C23 . . 102.6(2) ?
    C17 P2 C23 . . 99.64(17) ?
    C16 P2 Ru1 . . 118.54(13) ?
    C17 P2 Ru1 . . 120.63(14) ?
    C23 P2 Ru1 . . 112.16(13) ?
    C29 N1 Ru1 . . 110.0(3) ?
    C29 N1 H1A . . 114(3) ?
    Ru1 N1 H1A . . 94(3) ?
    C29 N1 H1B . . 108(3) ?
    Ru1 N1 H1B . . 123(2) ?
    H1A N1 H1B . . 107.4(16) ?
    C30 N2 Ru1 . . 110.5(3) ?
    C30 N2 H2A . . 109.6 ?
    Ru1 N2 H2A . . 109.6 ?
    C30 N2 H2B . . 109.6 ?
    Ru1 N2 H2B . . 109.6 ?
    H2A N2 H2B . . 108.1 ?
    C6 C1 C2 . . 117.5(4) ?
    C6 C1 P1 . . 124.2(3) ?
    C2 C1 P1 . . 118.1(3) ?
    C3 C2 C1 . . 120.8(4) ?
    C3 C2 H2C . . 119.6 ?
    C1 C2 H2C . . 119.6 ?
    C4 C3 C2 . . 120.4(4) ?
    C4 C3 H3A . . 119.8 ?
    C2 C3 H3A . . 119.8 ?
    C3 C4 C5 . . 120.3(4) ?
    C3 C4 H4A . . 119.9 ?
    C5 C4 H4A . . 119.9 ?
    C4 C5 C6 . . 120.2(4) ?
    C4 C5 H5A . . 119.9 ?
    C6 C5 H5A . . 119.9 ?
    C1 C6 C5 . . 120.9(4) ?
    C1 C6 H6A . . 119.6 ?
    C5 C6 H6A . . 119.6 ?
    C8 C7 C12 . . 117.6(4) ?
    C8 C7 P1 . . 122.3(3) ?
    C12 C7 P1 . . 120.2(3) ?
    C7 C8 C9 . . 120.2(5) ?
    C7 C8 H8A . . 119.9 ?
    C9 C8 H8A . . 119.9 ?
    C10 C9 C8 . . 121.4(5) ?
    C10 C9 H9A . . 119.3 ?
    C8 C9 H9A . . 119.3 ?
    C9 C10 C11 . . 119.8(4) ?
    C9 C10 H10A . . 120.1 ?
    C11 C10 H10A . . 120.1 ?
    C10 C11 C12 . . 118.7(5) ?
    C10 C11 H11A . . 120.7 ?
    C12 C11 H11A . . 120.7 ?
    C7 C12 C11 . . 122.3(4) ?
    C7 C12 H12A . . 118.8 ?
    C11 C12 H12A . . 118.8 ?
    C14 C13 P1 . . 120.7(3) ?
    C14 C13 H13A . . 107.1 ?
    P1 C13 H13A . . 107.1 ?
    C14 C13 H13B . . 107.1 ?
    P1 C13 H13B . . 107.1 ?
    H13A C13 H13B . . 106.8 ?
    C13 C14 C15 . . 116.1(4) ?
    C13 C14 H14A . . 108.2 ?
    C15 C14 H14A . . 108.2 ?
    C13 C14 H14B . . 108.2 ?
    C15 C14 H14B . . 108.2 ?
    H14A C14 H14B . . 107.4 ?
    C14 C15 C16 . . 112.6(4) ?
    C14 C15 H15A . . 109.1 ?
    C16 C15 H15A . . 109.1 ?
    C14 C15 H15B . . 109.1 ?
    C16 C15 H15B . . 109.1 ?
    H15A C15 H15B . . 107.8 ?
    C15 C16 P2 . . 113.7(3) ?
    C15 C16 H16A . . 108.8 ?
    P2 C16 H16A . . 108.8 ?
    C15 C16 H16B . . 108.8 ?
    P2 C16 H16B . . 108.8 ?
    H16A C16 H16B . . 107.7 ?
    C18 C17 C22 . . 118.9(4) ?
    C18 C17 P2 . . 121.5(3) ?
    C22 C17 P2 . . 119.6(3) ?
    C17 C18 C19 . . 119.0(5) ?
    C17 C18 H18A . . 120.5 ?
    C19 C18 H18A . . 120.5 ?
    C20 C19 C18 . . 121.6(5) ?
    C20 C19 H19A . . 119.2 ?
    C18 C19 H19A . . 119.2 ?
    C19 C20 C21 . . 119.4(4) ?
    C19 C20 H20A . . 120.3 ?
    C21 C20 H20A . . 120.3 ?
    C22 C21 C20 . . 120.1(5) ?
    C22 C21 H21A . . 120.0 ?
    C20 C21 H21A . . 120.0 ?
    C21 C22 C17 . . 121.0(5) ?
    C21 C22 H22A . . 119.5 ?
    C17 C22 H22A . . 119.5 ?
    C24 C23 C28 . . 117.9(4) ?
    C24 C23 P2 . . 118.7(4) ?
    C28 C23 P2 . . 123.1(4) ?
    C23 C24 C25 . . 120.7(6) ?
    C23 C24 H24A . . 119.7 ?
    C25 C24 H24A . . 119.7 ?
    C26 C25 C24 . . 120.1(6) ?
    C26 C25 H25A . . 120.0 ?
    C24 C25 H25A . . 120.0 ?
    C27 C26 C25 . . 119.4(5) ?
    C27 C26 H26A . . 120.3 ?
    C25 C26 H26A . . 120.3 ?
    C26 C27 C28 . . 121.5(6) ?
    C26 C27 H27A . . 119.2 ?
    C28 C27 H27A . . 119.2 ?
    C23 C28 C27 . . 120.4(5) ?
    C23 C28 H28A . . 119.8 ?
    C27 C28 H28A . . 119.8 ?
    N1 C29 C30 . . 109.8(4) ?
    N1 C29 C34 . . 113.8(4) ?
    C30 C29 C34 . . 111.8(4) ?
    N1 C29 H29A . . 107.0 ?
    C30 C29 H29A . . 107.0 ?
    C34 C29 H29A . . 107.0 ?
    N2 C30 C29 . . 110.4(3) ?
    N2 C30 C31 . . 114.1(4) ?
    C29 C30 C31 . . 112.9(4) ?
    N2 C30 H30A . . 106.3 ?
    C29 C30 H30A . . 106.3 ?
    C31 C30 H30A . . 106.3 ?
    C32 C31 C30 . . 110.1(5) ?
    C32 C31 H31A . . 109.6 ?
    C30 C31 H31A . . 109.6 ?
    C32 C31 H31B . . 109.6 ?
    C30 C31 H31B . . 109.6 ?
    H31A C31 H31B . . 108.2 ?
    C33 C32 C31 . . 114.1(5) ?
    C33 C32 H32A . . 108.7 ?
    C31 C32 H32A . . 108.7 ?
    C33 C32 H32B . . 108.7 ?
    C31 C32 H32B . . 108.7 ?
    H32A C32 H32B . . 107.6 ?
    C32 C33 C34 . . 112.7(5) ?
    C32 C33 H33A . . 109.0 ?
    C34 C33 H33A . . 109.0 ?
    C32 C33 H33B . . 109.0 ?
    C34 C33 H33B . . 109.0 ?
    H33A C33 H33B . . 107.8 ?
    C33 C34 C29 . . 110.9(5) ?
    C33 C34 H34A . . 109.5 ?
    C29 C34 H34A . . 109.5 ?
    C33 C34 H34B . . 109.5 ?
    C29 C34 H34B . . 109.5 ?
    H34A C34 H34B . . 108.0 ?
    Cl4A C35A Cl3 . . 113.2(5) ?
    Cl4A C35A H35A . . 108.9 ?
    Cl3 C35A H35A . . 108.9 ?
    Cl4A C35A H35B . . 108.9 ?
    Cl3 C35A H35B . . 108.9 ?
    H35A C35A H35B . . 107.7 ?
loop_
    _geom_torsion_atom_site_label_1
    _geom_torsion_atom_site_label_2
    _geom_torsion_atom_site_label_3
    _geom_torsion_atom_site_label_4
    _geom_torsion_site_symmetry_1
    _geom_torsion_site_symmetry_2
    _geom_torsion_site_symmetry_3
    _geom_torsion_site_symmetry_4
    _geom_torsion
    _geom_torsion_publ_flag
    N1 Ru1 P1 C13 . . . . 160.98(18) ?
    N2 Ru1 P1 C13 . . . . -118.88(18) ?
    P2 Ru1 P1 C13 . . . . 65.37(16) ?
    Cl1 Ru1 P1 C13 . . . . -30.29(16) ?
    N1 Ru1 P1 C1 . . . . -87.66(16) ?
    N2 Ru1 P1 C1 . . . . -7.52(15) ?
    P2 Ru1 P1 C1 . . . . 176.73(13) ?
    Cl1 Ru1 P1 C1 . . . . 81.08(13) ?
    N1 Ru1 P1 C7 . . . . 32.42(18) ?
    N2 Ru1 P1 C7 . . . . 112.57(17) ?
    P2 Ru1 P1 C7 . . . . -63.18(15) ?
    Cl1 Ru1 P1 C7 . . . . -158.84(15) ?
    N1 Ru1 P2 C16 . . . . -114.72(17) ?
    P1 Ru1 P2 C16 . . . . -15.18(15) ?
    Cl1 Ru1 P2 C16 . . . . 74.01(15) ?
    Cl2 Ru1 P2 C16 . . . . 164.98(15) ?
    N1 Ru1 P2 C17 . . . . 121.46(17) ?
    P1 Ru1 P2 C17 . . . . -139.01(14) ?
    Cl1 Ru1 P2 C17 . . . . -49.81(14) ?
    Cl2 Ru1 P2 C17 . . . . 41.16(14) ?
    N1 Ru1 P2 C23 . . . . 4.63(18) ?
    P1 Ru1 P2 C23 . . . . 104.16(16) ?
    Cl1 Ru1 P2 C23 . . . . -166.64(16) ?
    Cl2 Ru1 P2 C23 . . . . -75.67(16) ?
    N2 Ru1 N1 C29 . . . . -20.2(3) ?
    P2 Ru1 N1 C29 . . . . 165.4(3) ?
    P1 Ru1 N1 C29 . . . . 70.6(3) ?
    Cl1 Ru1 N1 C29 . . . . -54.1(5) ?
    Cl2 Ru1 N1 C29 . . . . -103.2(3) ?
    N1 Ru1 N2 C30 . . . . -5.7(3) ?
    P1 Ru1 N2 C30 . . . . -104.5(3) ?
    Cl1 Ru1 N2 C30 . . . . 166.7(3) ?
    Cl2 Ru1 N2 C30 . . . . 75.8(3) ?
    C13 P1 C1 C6 . . . . -123.7(4) ?
    C7 P1 C1 C6 . . . . -20.0(4) ?
    Ru1 P1 C1 C6 . . . . 111.5(3) ?
    C13 P1 C1 C2 . . . . 61.1(4) ?
    C7 P1 C1 C2 . . . . 164.8(3) ?
    Ru1 P1 C1 C2 . . . . -63.7(4) ?
    C6 C1 C2 C3 . . . . 0.5(7) ?
    P1 C1 C2 C3 . . . . 176.0(4) ?
    C1 C2 C3 C4 . . . . -0.1(8) ?
    C2 C3 C4 C5 . . . . -0.3(9) ?
    C3 C4 C5 C6 . . . . 0.3(9) ?
    C2 C1 C6 C5 . . . . -0.5(7) ?
    P1 C1 C6 C5 . . . . -175.7(4) ?
    C4 C5 C6 C1 . . . . 0.1(8) ?
    C13 P1 C7 C8 . . . . 43.3(4) ?
    C1 P1 C7 C8 . . . . -56.0(4) ?
    Ru1 P1 C7 C8 . . . . 178.9(4) ?
    C13 P1 C7 C12 . . . . -135.9(3) ?
    C1 P1 C7 C12 . . . . 124.8(3) ?
    Ru1 P1 C7 C12 . . . . -0.4(4) ?
    C12 C7 C8 C9 . . . . 0.5(8) ?
    P1 C7 C8 C9 . . . . -178.7(4) ?
    C7 C8 C9 C10 . . . . -0.8(9) ?
    C8 C9 C10 C11 . . . . 1.5(9) ?
    C9 C10 C11 C12 . . . . -1.9(7) ?
    C8 C7 C12 C11 . . . . -1.0(7) ?
    P1 C7 C12 C11 . . . . 178.3(4) ?
    C10 C11 C12 C7 . . . . 1.7(7) ?
    C1 P1 C13 C14 . . . . 165.2(4) ?
    C7 P1 C13 C14 . . . . 62.2(4) ?
    Ru1 P1 C13 C14 . . . . -75.0(4) ?
    P1 C13 C14 C15 . . . . 56.9(5) ?
    C13 C14 C15 C16 . . . . -81.9(5) ?
    C14 C15 C16 P2 . . . . 109.5(4) ?
    C17 P2 C16 C15 . . . . 76.2(3) ?
    C23 P2 C16 C15 . . . . 178.6(3) ?
    Ru1 P2 C16 C15 . . . . -57.3(3) ?
    C16 P2 C17 C18 . . . . -123.4(3) ?
    C23 P2 C17 C18 . . . . 131.7(3) ?
    Ru1 P2 C17 C18 . . . . 8.7(4) ?
    C16 P2 C17 C22 . . . . 55.7(4) ?
    C23 P2 C17 C22 . . . . -49.1(4) ?
    Ru1 P2 C17 C22 . . . . -172.1(3) ?
    C22 C17 C18 C19 . . . . 1.0(6) ?
    P2 C17 C18 C19 . . . . -179.8(3) ?
    C17 C18 C19 C20 . . . . -1.4(7) ?
    C18 C19 C20 C21 . . . . 0.3(7) ?
    C19 C20 C21 C22 . . . . 1.2(8) ?
    C20 C21 C22 C17 . . . . -1.7(7) ?
    C18 C17 C22 C21 . . . . 0.5(7) ?
    P2 C17 C22 C21 . . . . -178.7(4) ?
    C16 P2 C23 C24 . . . . -165.3(4) ?
    C17 P2 C23 C24 . . . . -62.4(4) ?
    Ru1 P2 C23 C24 . . . . 66.4(4) ?
    C16 P2 C23 C28 . . . . 21.1(4) ?
    C17 P2 C23 C28 . . . . 124.0(4) ?
    Ru1 P2 C23 C28 . . . . -107.2(4) ?
    C28 C23 C24 C25 . . . . -0.9(8) ?
    P2 C23 C24 C25 . . . . -174.9(4) ?
    C23 C24 C25 C26 . . . . 2.3(9) ?
    C24 C25 C26 C27 . . . . -2.0(9) ?
    C25 C26 C27 C28 . . . . 0.5(9) ?
    C24 C23 C28 C27 . . . . -0.6(7) ?
    P2 C23 C28 C27 . . . . 173.1(4) ?
    C26 C27 C28 C23 . . . . 0.8(9) ?
    Ru1 N1 C29 C30 . . . . 43.0(4) ?
    Ru1 N1 C29 C34 . . . . 169.1(3) ?
    Ru1 N2 C30 C29 . . . . 30.3(5) ?
    Ru1 N2 C30 C31 . . . . 158.6(3) ?
    N1 C29 C30 N2 . . . . -48.7(5) ?
    C34 C29 C30 N2 . . . . -176.0(4) ?
    N1 C29 C30 C31 . . . . -177.7(4) ?
    C34 C29 C30 C31 . . . . 55.1(6) ?
    N2 C30 C31 C32 . . . . -179.7(4) ?
    C29 C30 C31 C32 . . . . -52.6(6) ?
    C30 C31 C32 C33 . . . . 51.3(7) ?
    C31 C32 C33 C34 . . . . -52.4(8) ?
    C32 C33 C34 C29 . . . . 52.3(7) ?
    N1 C29 C34 C33 . . . . -178.9(4) ?
    C30 C29 C34 C33 . . . . -53.8(6) ?
loop_
    _geom_hbond_atom_site_label_D
    _geom_hbond_atom_site_label_H
    _geom_hbond_atom_site_label_A
    _geom_hbond_site_symmetry_A
    _geom_hbond_distance_DH
    _geom_hbond_distance_HA
    _geom_hbond_distance_DA
    _geom_hbond_angle_DHA
    N1 H1A Cl2 . 0.854(10) 2.40(3) 2.983(4) 125(3)
    N2 H2B Cl1 3 0.90 2.62 3.390(3) 143.4
    C3 H3A Cl2 3 0.93 2.80 3.601(5) 144.3
    C9 H9A Cl4A 2_454 0.93 2.83 3.492(9) 129.5
    C12 H12A N1 . 0.93 2.51 3.305(5) 144.0
    C13 H13A Cl1 . 0.97 2.76 3.383(5) 122.5
    C18 H18A Cl1 . 0.93 2.76 3.499(5) 137.4
    C18 H18A Cl2 . 0.93 2.79 3.361(5) 120.7
    C35A H35A Cl2 3 0.97 2.57 3.520(8) 167.0
    N2 H2A Cg1 . 0.90 2.74 3.612 164.1
    C26 H26A Cg2 4 0.93 2.78 3.577 141.8
data_global
_journal_date_recd_electronic     2012-03-20
_journal_date_accepted     2012-03-31
_journal_name_full     'Acta Crystallographica, Section E'
_journal_year     2012
_journal_volume     68
_journal_issue      5
_journal_page_first     m563
_journal_page_last     m564
_journal_paper_category     QM
_journal_paper_doi     10.1107/S1600536812014080
_journal_coeditor_code     LH5442
_publ_contact_author_name     'Dr. Warad Ismail  '
_publ_contact_author_address
;
Department of Chemistry, AN-Najah National University,
Nablus, Jordan
;
_publ_contact_author_email     'ismailwarad@yahoo.fr'
_publ_contact_author_fax     ?
_publ_contact_author_phone     ?
_publ_section_title
;\
<i>cis</i>-[1,4-Bis(diphenylphosphanyl)butane-\k^2^<i>P</i>,<i>P</i>']\
dichlorido(cyclohexane-1,2-diamine-\k^2^<i>N</i>,<i>N</i>')ruthenium(II)
dichloromethane monosolvate
;
loop_
    _publ_author_name
    _publ_author_footnote
    _publ_author_address
    'Ismail Warad'
;
Department of Chemistry, King Saud University
PO Box 2455, Riyadh 11451,
Saudi Arabia
;
;
Department of Chemistry, AN-Najah National University, Nablus,
Jordan
;
