# Supplementary material for: cis-[1,4-Bis(diphenyl­phosphan­yl)butane-κ2 P,P′]dichlorido(cyclo­hexane-1,2-diamine-κ2 N,N′)ruthenium(II) dichloro­methane monosolvate
Source: Acta Crystallogr Sect E Struct Rep Online. 2012 Apr 13;68(Pt 5):m563–4. doi: 10.1107/S1600536812014080 (PMC3344316; doi:10.1107/S1600536812014080)
Supplement: Supplementary file 2 [file e-68-0m563-Isup2.hkl]

#
# h,k,l, Fc-squared, Fo-squared, sigma(Fo-squared) and status flag
#
data_I
_shelx_title ' I         P 21/c       R = 0.05'
_shelx_refln_list_code          4
_shelx_F_calc_maximum      334.92
_exptl_crystal_F_000      1640.00
_reflns_d_resolution_high  0.7683
 
loop_
 _symmetry_equiv_pos_as_xyz
 'x, y, z'
 '-x, y+1/2, -z+1/2'
 '-x, -y, -z'
 'x, -y-1/2, z-1/2'
 
_cell_length_a    12.4190
_cell_length_b    19.7220
_cell_length_c    17.5880
_cell_angle_alpha  90.000
_cell_angle_beta  123.250
_cell_angle_gamma  90.000
 
_shelx_F_squared_multiplier     1.000
 
loop_
 _refln_index_h
 _refln_index_k
 _refln_index_l
 _refln_F_squared_calc
 _refln_F_squared_meas
 _refln_F_squared_sigma
 _refln_observed_status
   2   0   0     5774.22     5781.48    140.45 o
   3   0   0     5235.73     4964.26    170.54 o
   4   0   0     9424.78     9144.49    250.80 o
   5   0   0     7630.71     8333.45    292.47 o
   6   0   0    36931.01    39927.85    702.24 o
   7   0   0     5389.55     5777.62    178.26 o
   8   0   0     1311.14     1335.79     36.27 o
   9   0   0      411.72      405.14     27.01 o
  10   0   0     1349.30     1730.89     74.08 o
  11   0   0     2108.23     2188.50     74.85 o
  12   0   0     2407.76     2452.42    123.47 o
  13   0   0      353.39      377.35     40.13 o
   1   1   0    12901.72    12951.81    323.28 o
   2   1   0        8.85       82.52     32.03 o
   3   1   0     2562.18     2755.23     85.27 o
   4   1   0       79.90      124.16     45.92 o
   5   1   0      270.18      225.47     11.18 o
   6   1   0     3019.02     3254.10     70.94 o
   7   1   0     7500.43     8074.49    181.46 o
   8   1   0      514.47      689.55     23.92 o
   9   1   0      660.28      734.47     30.10 o
  10   1   0        1.56        8.41     25.08 o
  11   1   0        1.55       -2.96     17.18 o
  12   1   0      349.11      430.34     26.97 o
  13   1   0     1061.98     1091.38     36.26 o
   1   2   0      170.28      220.31     33.18 o
   2   2   0      220.00      172.09      8.49 o
   3   2   0      462.89      634.33     20.84 o
   4   2   0       44.76       16.98     10.80 o
   5   2   0       29.41       30.10     12.35 o
   6   2   0      125.90      131.96     17.75 o
   7   2   0      924.64      958.44     30.10 o
   8   2   0      251.12      291.70     25.47 o
   9   2   0        2.06      -17.75     19.29 o
  10   2   0      246.67      290.15     28.55 o
  11   2   0      349.78      317.16     30.10 o
  12   2   0       35.69       15.43     29.32 o
  13   2   0      139.55      143.53     33.95 o
   1   3   0     1807.30     1657.76     43.21 o
   2   3   0    70269.08    73312.57    517.03 o
   3   3   0    67129.41    69534.39    597.29 o
   4   3   0    15879.81    17277.30    361.15 o
   5   3   0       65.98       57.88     12.35 o
   6   3   0       44.30       52.47     16.21 o
   7   3   0     9530.55    10053.54    363.46 o
   8   3   0     5452.83     5431.90    171.31 o
   9   3   0     5160.97     4880.15    163.60 o
  10   3   0     1768.70     1778.74     72.54 o
  11   3   0       43.77       60.96     25.47 o
  12   3   0      566.10      736.19     40.13 o
  13   3   0      540.39      520.12     41.67 o
   0   4   0      150.68       95.69      6.95 o
   1   4   0     2240.31     2436.01     67.89 o
   2   4   0     5298.21     6970.65    173.63 o
   3   4   0     9145.27     9938.55    243.85 o
   4   4   0    16051.63    15855.85    367.32 o
   5   4   0    13220.67    12964.34    375.04 o
   6   4   0    11003.57    10776.61    376.58 o
   7   4   0     2613.30     2972.54    100.32 o
   8   4   0      566.25      616.58     29.32 o
   9   4   0     3075.22     3139.22     77.94 o
  10   4   0     2378.85     2353.65     91.83 o
  11   4   0     1970.55     1984.78     62.51 o
  12   4   0      416.73      441.40     36.27 o
  13   4   0      115.52      128.87     32.41 o
   1   5   0     4659.86     4770.86    116.77 o
   2   5   0     4129.55     3676.32    136.59 o
   3   5   0    31151.32    33954.23    455.30 o
   4   5   0     6045.24     6229.83    226.10 o
   5   5   0     1676.22     1662.21     57.10 o
   6   5   0       49.94       74.85     15.43 o
   7   5   0     1184.31     1111.23     43.21 o
   8   5   0      546.26      666.74     29.32 o
   9   5   0     1219.86     1336.56     47.07 o
  10   5   0        0.09       23.15     23.92 o
  11   5   0      347.79      329.51     31.64 o
  12   5   0      515.32      566.42     37.04 o
  13   5   0      250.30      310.99     34.73 o
   0   6   0     1577.79     1117.40     39.36 o
   1   6   0      597.82      793.46     12.00 o
   2   6   0     4498.27     5164.13    175.17 o
   3   6   0      230.36      391.25     14.66 o
   4   6   0     5079.92     5503.67    152.02 o
   5   6   0     6830.43     7682.14    279.35 o
   6   6   0       23.33       11.58     14.66 o
   7   6   0      498.79      616.58     24.69 o
   8   6   0        2.24       34.73     19.29 o
   9   6   0      228.95      266.23     27.78 o
  10   6   0     1316.88     1373.60     43.99 o
  11   6   0      802.53      863.52     39.36 o
  12   6   0        1.12       10.03     25.47 o
  13   6   0        1.02        3.09     30.10 o
   1   7   0     1546.95     1685.14     40.51 o
   2   7   0    27956.89    27440.41    420.57 o
   3   7   0    38650.49    37693.05    516.26 o
   4   7   0    25374.32    26741.27    495.42 o
   5   7   0       26.67       18.52     11.58 o
   6   7   0        8.99      -13.89     13.89 o
   7   7   0      526.65      576.45     24.69 o
   8   7   0     6901.73     6635.74    213.76 o
   9   7   0     5983.08     5601.67    182.12 o
  10   7   0      460.40      405.14     32.41 o
  11   7   0      282.38      201.41     28.55 o
  12   7   0      124.71      111.89     29.32 o
   0   8   0     5165.08     5882.57    236.14 o
   1   8   0     8174.60     7711.89    177.53 o
   2   8   0     5925.86     5726.69    140.45 o
   3   8   0     5532.07     5555.37    212.21 o
   4   8   0     5996.38     5918.84    252.34 o
   5   8   0    14416.22    14505.40    405.91 o
   6   8   0     5197.08     5522.19    190.61 o
   7   8   0      749.25      736.96     27.78 o
   9   8   0     1673.01     1639.06     43.21 o
  10   8   0     2753.35     2771.90     67.14 o
  11   8   0      686.89      641.27     36.27 o
  12   8   0      297.15      273.95     33.18 o
   1   9   0      112.72      210.42     11.58 o
   2   9   0      474.36      394.33     16.98 o
   3   9   0      369.25      348.03     16.21 o
   4   9   0      921.19      758.57     21.61 o
   5   9   0      194.06      185.20     16.21 o
   6   9   0      327.55      300.96     20.84 o
   7   9   0       69.14       84.11     17.75 o
   8   9   0      191.14      164.37     22.38 o
   9   9   0      411.77      377.35     27.78 o
  10   9   0     1078.18      997.79     39.36 o
  11   9   0       64.45       46.30     26.24 o
  12   9   0       80.77       77.94     30.10 o
   0  10   0    10707.52    11285.15    361.92 o
   1  10   0    12561.17    12026.64    338.00 o
   2  10   0      988.17     1073.42     24.69 o
   3  10   0      578.88      554.07     19.29 o
   4  10   0      174.65      189.06     15.43 o
   5  10   0     3608.36     4474.24    139.68 o
   6  10   0    10112.36     9623.71    395.10 o
   7  10   0     1907.00     1803.43     49.39 o
   8  10   0       54.70       58.65     20.84 o
   9  10   0       77.22       57.10     21.61 o
  11  10   0      458.01      378.90     33.95 o
  12  10   0      726.58      704.55     42.44 o
   1  11   0    21187.31    21654.72    338.56 o
   2  11   0    18487.01    19607.79    439.09 o
   3  11   0      813.91      973.87     38.58 o
   4  11   0     5004.43     5166.44    172.86 o
   5  11   0     1724.97     1793.40     55.56 o
   6  11   0     3816.47     3683.26     89.52 o
   7  11   0     8341.00     7263.89    273.18 o
   8  11   0     3992.28     3797.47    133.50 o
   9  11   0      446.44      439.09     27.78 o
  10  11   0       50.88       71.77     23.15 o
  11  11   0        3.40        7.72     24.69 o
  12  11   0      461.04      438.32     38.58 o
   0  12   0    15713.40    14858.83    456.07 o
   1  12   0     6050.59     6458.64    140.51 o
   2  12   0       19.67       22.38     12.35 o
   3  12   0      146.04      142.76     14.66 o
   4  12   0       92.37      114.98     15.43 o
   5  12   0     3175.22     3122.25    105.72 o
   6  12   0     2764.94     2680.07     64.82 o
   7  12   0      418.24      466.87     27.78 o
   8  12   0        0.17       16.21     18.52 o
   9  12   0      198.61      240.77     25.47 o
  10  12   0      232.13      172.09     24.69 o
  11  12   0      478.90      495.42     34.73 o
   1  13   0      187.04      181.34     38.20 o
   2  13   0       49.03       74.85     13.89 o
   3  13   0      916.76      909.82     28.55 o
   4  13   0       20.86       66.37     14.66 o
   5  13   0      514.31      572.59     24.69 o
   6  13   0      182.22      177.49     21.61 o
   7  13   0        0.08       45.53     19.29 o
   8  13   0       11.29       -6.17     17.75 o
   9  13   0        0.97        1.54     20.06 o
  10  13   0      106.58       55.56     23.92 o
  11  13   0       30.68       14.66     26.24 o
   0  14   0     5525.74     6164.23    188.29 o
   1  14   0     8892.12    10070.01    273.81 o
   2  14   0     2798.05     3188.61     99.55 o
   3  14   0        2.55       17.75     13.89 o
   4  14   0     1404.45     1505.56     35.50 o
   5  14   0     6615.77     6475.23    229.19 o
   6  14   0     4013.64     4118.49    129.64 o
   7  14   0      728.37      869.69     33.18 o
   8  14   0        0.10      -11.58     18.52 o
   9  14   0       24.98       27.78     20.84 o
  10  14   0      610.25      636.64     36.27 o
  11  14   0     1191.62     1102.74     47.07 o
   1  15   0      863.57      945.57     19.91 o
   2  15   0     2527.80     2811.26     84.11 o
   3  15   0     5702.02     5448.88    162.83 o
   4  15   0     1186.60     1351.22     46.30 o
   5  15   0      184.08      158.20     19.29 o
   6  15   0      224.35      233.82     21.61 o
   7  15   0     1160.12     1244.73     37.81 o
   8  15   0     1969.92     1784.91     45.53 o
   9  15   0      656.66      578.77     35.50 o
  10  15   0       44.33       27.78     24.69 o
   0  16   0     3784.39     3875.41    138.90 o
   1  16   0     2290.32     2107.27     49.64 o
   2  16   0     3445.56     3464.87    101.09 o
   3  16   0       19.50       32.41     16.21 o
   4  16   0     1771.84     1801.89     40.13 o
   5  16   0     1247.98     1132.84     34.73 o
   6  16   0     1716.22     1453.09     39.36 o
   7  16   0      750.17      808.73     33.95 o
   8  16   0        7.78       62.51     20.84 o
   9  16   0       78.56      107.26     26.24 o
  10  16   0      376.85      340.31     33.95 o
   1  17   0      127.17      138.07     12.27 o
   2  17   0     2019.92     2328.95     73.31 o
   3  17   0     4228.27     4162.48    139.68 o
   4  17   0     1764.86     1787.23     52.47 o
   5  17   0       10.56       27.78     17.75 o
   6  17   0        1.79       28.55     16.21 o
   7  17   0      167.25      241.54     24.69 o
   8  17   0      396.68      307.90     27.78 o
   9  17   0      804.54      662.88     50.16 o
  10  17   0      316.69      288.61     33.95 o
   0  18   0       73.36       58.65     14.66 o
   1  18   0      476.51      501.09     17.18 o
   2  18   0      537.48      573.36     27.78 o
   3  18   0      329.26      297.87     23.92 o
   4  18   0     3362.23     3462.56    111.89 o
   5  18   0     1482.74     1421.45     62.51 o
   6  18   0      135.04      118.07     20.06 o
   7  18   0      213.10      227.65     25.47 o
   8  18   0       30.01       36.27     23.15 o
   9  18   0      415.59      334.91     34.73 o
   1  19   0     1517.33     1701.56     41.29 o
   2  19   0     4968.43     4644.78    187.52 o
   3  19   0     5117.93     5195.77    146.62 o
   4  19   0     2347.13     2476.34     84.89 o
   5  19   0       92.33       55.56     20.06 o
   6  19   0        2.83      -13.12     16.98 o
   7  19   0      427.38      459.93     30.87 o
   8  19   0     1606.17     1415.27     64.82 o
   0  20   0       80.33       81.80     17.75 o
   1  20   0      242.47      248.96     18.91 o
   2  20   0        0.03        1.54     16.98 o
   3  20   0        5.47       27.78     17.75 o
   4  20   0       94.06      102.63     20.06 o
   5  20   0      166.98      135.05     22.38 o
   6  20   0       29.66       49.39     20.06 o
   7  20   0       55.96      110.35     24.69 o
   8  20   0       42.69       47.84     23.92 o
   1  21   0       30.91       74.34     12.74 o
   2  21   0      160.65      163.60     23.15 o
   3  21   0      179.38      206.04     22.38 o
   4  21   0       89.61       57.10     20.84 o
   5  21   0       14.54       19.29     20.06 o
   6  21   0        6.25       28.55     20.06 o
   7  21   0      216.50      207.58     30.10 o
   0  22   0     5705.85     6080.89    173.63 o
   1  22   0     1940.91     1887.93     34.81 o
   2  22   0        0.13       -8.49     17.75 o
   3  22   0       45.43       47.84     18.52 o
   4  22   0      102.63       88.74     21.61 o
   5  22   0      991.71      921.39     39.36 o
   6  22   0     1727.29     1506.33     49.39 o
   1  23   0      577.04      500.52     21.81 o
   2  23   0     1015.93      980.04     40.13 o
   3  23   0      383.25      379.67     27.78 o
   4  23   0      324.88      301.73     27.78 o
   5  23   0       41.89      -23.15     23.15 o
   0  24   0       80.27      141.22     23.15 o
   1  24   0       26.39       62.16     13.84 o
   2  24   0       62.70      101.09     22.38 o
   3  24   0       58.78       74.08     20.06 o
   4  24   0      104.61       85.66     23.15 o
   1  25   0       66.87       85.66     20.84 o
   2  25   0       87.20      101.86     23.92 o
 -13   1   1     1012.44      997.92     35.19 o
 -12   1   1     1505.25     1756.02     40.43 o
 -11   1   1      215.58      240.06     19.32 o
 -10   1   1       36.20       13.12     16.37 o
  -9   1   1       45.42       66.34     38.58 o
  -8   1   1     5588.81     5814.74    134.70 o
  -7   1   1    19224.39    21589.94    385.46 o
  -6   1   1    16587.34    17624.10    313.87 o
  -5   1   1      980.49      947.79     28.55 o
  -4   1   1     1849.03     1874.32     82.18 o
  -3   1   1     4850.19     4645.16    120.84 o
  -2   1   1    18202.75    18095.33    271.25 o
   1   1   1     3953.87     3402.36     48.31 o
   2   1   1       99.54      132.12     27.39 o
   3   1   1     1791.93     2322.67     47.77 o
   4   1   1     3213.64     3903.76     90.75 o
   5   1   1    18443.10    17802.44    291.93 o
   6   1   1      313.29      464.11     21.61 o
   7   1   1     2033.21     2061.26     32.94 o
   8   1   1     1180.75     1419.93     26.74 o
   9   1   1     1440.77     1440.40     37.43 o
  10   1   1      321.64      337.71     27.39 o
  11   1   1      764.80      767.30     52.86 o
  12   1   1        7.02       12.90     21.26 o
  13   1   1      248.53      297.26     26.43 o
 -13   2   1      291.00      349.57     38.58 o
 -12   2   1      159.09      118.07     30.10 o
 -11   2   1      438.11      417.48     30.10 o
 -10   2   1     3203.93     3446.35    104.95 o
  -9   2   1     3899.26     4054.44    133.50 o
  -8   2   1     3321.64     3745.77    110.35 o
  -7   2   1      252.05      317.93     20.84 o
  -6   2   1     8685.28     9472.46    371.18 o
  -5   2   1    14753.85    13887.28    348.03 o
  -4   2   1    18752.43    20812.40    381.99 o
  -3   2   1      855.74     1044.86     31.64 o
  -2   2   1     4132.60     4617.00    129.64 o
  -1   2   1     8866.03     8602.90    120.77 o
   0   2   1    47291.68    45115.70    665.97 o
   1   2   1     7461.62     7268.19    219.16 o
   2   2   1    65113.20    65396.61    510.86 o
   3   2   1     2827.24     3542.81    100.32 o
   4   2   1     1322.04     1545.69     46.30 o
   5   2   1    11358.11    11772.86    340.31 o
   6   2   1    20524.84    20219.74    515.49 o
   7   2   1     7396.81     7912.11    222.25 o
   8   2   1      527.22      650.53     30.87 o
   9   2   1      204.56      190.61     23.92 o
  10   2   1      497.86      690.66     35.50 o
  11   2   1     1726.02     1704.66     54.79 o
  12   2   1     2109.07     2240.21     94.92 o
  13   2   1      607.65      530.15     41.67 o
 -13   3   1     1146.42     1326.53     51.70 o
 -12   3   1      824.61      941.46     43.21 o
 -11   3   1      563.49      574.14     33.18 o
 -10   3   1      843.19      908.28     37.81 o
  -9   3   1       59.43       92.60     21.61 o
  -8   3   1      824.77      924.48     31.64 o
  -7   3   1     7302.59     7898.99    330.28 o
  -6   3   1     4332.13     4789.86    156.65 o
  -5   3   1     9965.99    11011.97    306.36 o
  -4   3   1     1712.12     1825.04     53.25 o
  -3   3   1    26711.52    29624.29    393.56 o
  -2   3   1    13317.09    14006.89    225.33 o
  -1   3   1    25121.57    26073.23    187.71 o
   0   3   1    17988.69    17792.67    535.94 o
   1   3   1    10302.70     9782.72    476.90 o
   2   3   1     9475.20    10708.70    236.14 o
   3   3   1     6728.97     7120.35    203.73 o
   4   3   1     4526.60     4600.80    133.50 o
   5   3   1     7827.94     8507.08    287.84 o
   6   3   1     4429.28     4891.72    181.35 o
   7   3   1      153.73      113.44     18.52 o
   8   3   1        9.53      -13.12     19.29 o
   9   3   1      476.84      509.31     30.10 o
  10   3   1       27.59        6.95     23.92 o
  11   3   1       50.00       30.10     25.47 o
  12   3   1       97.32      115.75     31.64 o
 -13   4   1      270.73      391.25     36.27 o
 -12   4   1       12.39       -6.95     25.47 o
 -11   4   1      439.76      392.79     31.64 o
 -10   4   1     1079.98     1065.70     39.36 o
  -9   4   1     3260.97     3572.14    109.58 o
  -8   4   1        4.74      -17.75     17.75 o
  -7   4   1      899.23      898.24     27.78 o
  -6   4   1      653.33     1023.26     29.32 o
  -5   4   1     2430.14     2527.27     76.40 o
  -4   4   1      207.79      117.30     12.35 o
  -3   4   1     5533.30     5594.73    189.06 o
  -2   4   1     2471.70     2665.41     64.05 o
  -1   4   1    12267.33    11768.35    150.87 o
   0   4   1      403.49      355.80      6.80 o
   1   4   1    50860.26    50188.22   1345.82 o
   2   4   1     9163.90     8660.64    210.67 o
   3   4   1     1308.80     1510.96     44.76 o
   4   4   1    12638.27    13060.80    344.17 o
   5   4   1       69.12      184.43     14.66 o
   6   4   1       43.13       90.29     16.98 o
   7   4   1      124.25      148.94     17.75 o
   8   4   1      452.23      544.81     29.32 o
   9   4   1      208.02      229.19     26.24 o
  10   4   1       51.82       74.08     25.47 o
  11   4   1        1.35       -1.54     25.47 o
  12   4   1      159.55      256.97     31.64 o
 -13   5   1       11.86       19.29     28.55 o
 -12   5   1      962.07      959.21     43.99 o
 -11   5   1     1982.76     1980.92     51.70 o
 -10   5   1      187.27      225.33     29.32 o
  -9   5   1      505.12      622.75     31.64 o
  -8   5   1     2478.10     2601.36    106.49 o
  -7   5   1      474.35      643.59     24.69 o
  -6   5   1     3430.66     3719.53    126.56 o
  -5   5   1     3322.42     3601.46    104.18 o
  -4   5   1       33.86      128.87     14.66 o
  -3   5   1    20551.97    22128.89    362.69 o
  -2   5   1    39071.04    37984.75    409.77 o
  -1   5   1     3297.18     3770.42    118.45 o
   0   5   1    33360.00    35630.38   1042.93 o
   1   5   1      533.32      646.37     23.54 o
   2   5   1     7452.44     7643.56    209.13 o
   3   5   1    58801.68    62316.80    616.58 o
   4   5   1    17171.58    16139.83    399.73 o
   5   5   1       31.48       75.63     12.35 o
   6   5   1      303.90      401.28     20.84 o
   7   5   1       91.59      152.79     18.52 o
   8   5   1     2920.44     3084.43     87.20 o
   9   5   1     7868.60     7631.98    213.76 o
  10   5   1     2583.21     2514.93     94.92 o
  11   5   1       38.03       39.36     24.69 o
  12   5   1       44.66       33.95     26.24 o
 -13   6   1       93.53      104.18     28.55 o
 -12   6   1       45.02       70.22     25.47 o
 -11   6   1     1069.09     1161.39     43.21 o
 -10   6   1     6223.33     6334.01    177.49 o
  -9   6   1     7160.03     6894.25    215.30 o
  -8   6   1      260.36      289.38     23.15 o
  -7   6   1        0.78       -6.17     14.66 o
  -6   6   1      411.53      581.85     23.15 o
  -5   6   1     6663.62     7280.09    270.86 o
  -4   6   1    62885.98    65568.69    720.76 o
  -3   6   1    70460.49    75753.41    669.05 o
  -2   6   1     3352.10     3654.71    159.74 o
  -1   6   1     2900.03     3411.23    249.25 o
   0   6   1     5269.29     5008.90    131.59 o
   1   6   1     8771.00     9436.83    166.75 o
   2   6   1    43357.13    45639.11    507.00 o
   3   6   1     9549.96    10146.91    270.86 o
   4   6   1     3745.27     3921.71    108.04 o
   5   6   1     2820.71     3104.50     93.37 o
   6   6   1      108.90       84.89     16.21 o
   7   6   1     3928.18     4583.05    152.79 o
   8   6   1     4186.11     3924.03    121.15 o
   9   6   1       24.43       62.51     23.92 o
  10   6   1      753.99      703.78     35.50 o
  11   6   1      931.22     1003.96     41.67 o
  12   6   1       38.40       36.27     26.24 o
 -13   7   1        1.18       -9.26     24.69 o
 -12   7   1      150.43       88.74     29.32 o
 -11   7   1       13.39       -5.40     23.92 o
 -10   7   1       19.92       33.95     23.92 o
  -9   7   1       71.14       57.10     21.61 o
  -8   7   1        3.52        8.49     17.75 o
  -7   7   1      678.74      736.96     26.24 o
  -6   7   1       20.41       78.71     15.43 o
  -5   7   1      369.03      408.22     17.75 o
  -4   7   1       21.17       52.47     13.12 o
  -3   7   1     2154.98     2358.28     68.68 o
  -2   7   1       46.40      101.09     10.03 o
  -1   7   1     8765.09     8724.52    206.81 o
   0   7   1     3817.80     3884.46    101.77 o
   1   7   1     1696.31     1665.01     92.99 o
   2   7   1     3959.32     4633.98    121.93 o
   3   7   1     1916.28     2101.30     66.37 o
   4   7   1        7.92       11.58     11.58 o
   5   7   1      182.62      211.44     15.43 o
   6   7   1       28.44       35.50     15.43 o
   7   7   1     1343.30     1258.62     33.95 o
   8   7   1      276.12      326.42     25.47 o
   9   7   1     1203.16     1194.57     39.36 o
  10   7   1      775.01      800.24     37.04 o
  11   7   1       41.04       67.91     25.47 o
  12   7   1       11.04       47.07     30.10 o
 -13   8   1        1.64       -1.54     29.32 o
 -12   8   1       64.01       81.80     27.78 o
 -11   8   1        2.83        0.77     23.15 o
 -10   8   1      318.64      358.06     30.10 o
  -9   8   1     1034.47      991.62     37.04 o
  -8   8   1      641.91      628.92     28.55 o
  -7   8   1      120.31      111.12     17.75 o
  -6   8   1       16.47       72.54     14.66 o
  -5   8   1     4573.34     5179.56    264.69 o
  -4   8   1    14038.81    15270.91    384.30 o
  -3   8   1     5583.28     6164.23    224.56 o
  -2   8   1      579.34      568.73     17.75 o
  -1   8   1      636.50      730.54     13.29 o
   0   8   1        4.78       26.57      5.71 o
   1   8   1     4488.32     4187.25    206.04 o
   2   8   1     2847.24     2981.80     76.40 o
   3   8   1      351.69      341.86     16.21 o
   4   8   1       43.92       95.69     13.89 o
   5   8   1     1445.21     1716.23     43.99 o
   6   8   1      236.40      290.15     20.84 o
   7   8   1     1717.15     1923.82     54.02 o
   8   8   1      746.51      778.63     31.64 o
   9   8   1        3.36        4.63     20.84 o
  10   8   1      181.03      185.20     27.78 o
  11   8   1       60.60       92.60     27.78 o
  12   8   1      366.60      336.46     35.50 o
 -12   9   1     1475.92     1506.33     50.93 o
 -11   9   1      871.95      906.73     39.36 o
 -10   9   1      108.78       79.48     23.15 o
  -9   9   1      104.44       61.73     22.38 o
  -8   9   1     2669.05     2762.64     94.15 o
  -7   9   1     6641.34     7225.30    341.09 o
  -6   9   1     7255.82     7167.43    214.53 o
  -5   9   1     2562.45     2796.59     91.06 o
  -4   9   1     3158.35     3315.94    108.81 o
  -3   9   1     9447.52    10012.64    294.01 o
  -2   9   1    12096.13    12880.23    327.20 o
  -1   9   1    20315.89    19892.94    753.55 o
   0   9   1    14972.13    14533.86    281.67 o
   1   9   1      318.80      311.18     27.78 o
   2   9   1     2177.77     2512.61     71.77 o
   3   9   1     3935.43     4088.40    116.52 o
   4   9   1    10113.42    11776.71    346.49 o
   5   9   1     6061.06     6256.07    312.53 o
   6   9   1     1805.19     1886.00     77.17 o
   7   9   1      681.71      638.19     27.78 o
   8   9   1     2380.32     2328.18     64.05 o
   9   9   1     1456.90     1372.06     40.90 o
  10   9   1      794.80      845.00     37.81 o
  11   9   1      703.48      533.24     37.04 o
  12   9   1        0.56       29.32     27.78 o
 -12  10   1       56.51       74.08     29.32 o
 -11  10   1      573.04      545.58     36.27 o
 -10  10   1     1546.25     1510.19     43.99 o
  -9  10   1     1769.82     1605.11     52.47 o
  -8  10   1     3661.23     3477.99    100.32 o
  -7  10   1      205.53      138.90     20.06 o
  -6  10   1     3404.05     3386.16    108.81 o
  -5  10   1     3786.43     4109.23    124.24 o
  -4  10   1     5546.46     5319.24    171.31 o
  -3  10   1     7525.34     7009.23    260.83 o
  -2  10   1       11.61       47.07     11.58 o
  -1  10   1      475.18      487.07     14.27 o
   0  10   1    16500.29    16814.52    295.74 o
   1  10   1     7241.26     7174.43    200.24 o
   2  10   1     3105.40     3335.23    116.52 o
   3  10   1     4809.76     4309.87    138.13 o
   4  10   1      326.67      425.97     20.06 o
   5  10   1     2953.91     2802.77    100.32 o
   6  10   1     3992.41     4445.69    133.50 o
   7  10   1     2538.46     2466.31     91.06 o
   8  10   1      282.36      250.80     24.69 o
   9  10   1       74.93      123.47     22.38 o
  10  10   1        4.51       15.43     21.61 o
  11  10   1      368.30      405.91     34.73 o
 -12  11   1       22.40       -3.09     26.24 o
 -11  11   1        7.28       34.73     24.69 o
 -10  11   1        3.74       37.81     20.84 o
  -9  11   1       65.52       30.87     21.61 o
  -8  11   1        0.92       35.50     19.29 o
  -7  11   1      164.48      287.07     22.38 o
  -6  11   1        0.12       21.61     16.21 o
  -5  11   1      170.53      187.52     16.98 o
  -4  11   1      972.99     1107.37     36.27 o
  -3  11   1      429.22      307.90     16.21 o
  -2  11   1      419.73      323.34     16.21 o
  -1  11   1      454.17      672.57     14.45 o
   0  11   1      170.39      180.67     19.29 o
   1  11   1        4.25       22.12     11.19 o
   2  11   1     1100.25     1083.45     27.78 o
   3  11   1      977.88      998.56     30.87 o
   4  11   1      378.64      362.69     19.29 o
   5  11   1       15.15       33.18     15.43 o
   6  11   1      473.26      515.49     25.47 o
   7  11   1      521.09      521.66     28.55 o
   8  11   1       91.89       96.46     21.61 o
   9  11   1      635.96      553.30     31.64 o
  10  11   1       37.34       31.64     22.38 o
  11  11   1        0.77       -4.63     26.24 o
 -12  12   1      102.26      152.02     30.87 o
 -11  12   1      162.87      135.82     27.01 o
 -10  12   1       24.08       36.27     20.84 o
  -9  12   1      217.31      158.20     24.69 o
  -8  12   1     2542.18     2809.71    106.49 o
  -7  12   1       13.88       84.11     20.84 o
  -6  12   1     5194.20     5315.38    179.03 o
  -5  12   1      422.55      466.10     22.38 o
  -4  12   1      914.90      923.71     26.24 o
  -3  12   1     1380.50     1197.66     39.36 o
  -2  12   1     1342.66     1490.13     50.93 o
  -1  12   1      168.70      249.99     11.18 o
   0  12   1    19741.65    19862.74    343.54 o
   1  12   1     7149.56     7702.27    225.17 o
   2  12   1       62.73       65.59     13.12 o
   3  12   1     1583.20     1573.47     45.53 o
   4  12   1      161.37      191.38     17.75 o
   5  12   1     2731.13     2848.30     86.43 o
   6  12   1     4875.12     4440.29    151.25 o
   7  12   1     2896.27     2967.91     84.11 o
   8  12   1      129.36       90.29     20.06 o
   9  12   1       28.32       17.75     20.84 o
  10  12   1        7.68       17.75     21.61 o
  11  12   1      616.93      684.49     40.90 o
 -11  13   1      562.03      616.58     37.04 o
 -10  13   1       39.86       55.56     22.38 o
  -9  13   1      665.65      609.63     32.41 o
  -8  13   1     1343.23     1277.14     42.44 o
  -7  13   1    10415.75     9923.12    308.67 o
  -6  13   1    10728.07    10018.04    391.25 o
  -5  13   1      285.66      294.01     20.06 o
  -4  13   1        4.42       28.55     13.89 o
  -3  13   1      133.81      104.18     14.66 o
  -2  13   1     6997.59     7042.42    293.24 o
  -1  13   1    20498.90    21251.21    377.87 o
   0  13   1     8248.09     8399.26    415.17 o
   1  13   1       28.57       46.36      8.99 o
   2  13   1        4.99       13.12     12.35 o
   3  13   1     2267.30     2097.45     90.29 o
   4  13   1     6620.85     6808.59    185.98 o
   5  13   1     6228.25     5982.89    178.26 o
   6  13   1     2375.69     2264.90     44.76 o
   7  13   1      903.26      854.26     33.18 o
   8  13   1      377.83      351.12     26.24 o
   9  13   1      173.60      116.52     23.15 o
  10  13   1      495.86      348.80     31.64 o
  11  13   1      177.26      138.13     31.64 o
 -11  14   1        8.99        0.77     26.24 o
 -10  14   1      174.15       71.77     26.24 o
  -9  14   1      946.97      897.47     36.27 o
  -8  14   1      174.70      169.77     22.38 o
  -7  14   1        5.75      -17.75     17.75 o
  -6  14   1     1010.31     1026.34     33.18 o
  -5  14   1     2318.81     2247.92     77.94 o
  -4  14   1      572.67      531.69     23.92 o
  -3  14   1      346.40      356.52     21.61 o
  -2  14   1       26.59       39.36     13.12 o
  -1  14   1     1748.17     1782.01     41.42 o
   0  14   1     3204.17     3385.84     72.09 o
   1  14   1     3546.24     3548.95    116.91 o
   2  14   1     1466.25     1418.36     34.73 o
   3  14   1       43.67        6.17     13.89 o
   4  14   1      608.84      605.00     25.47 o
   5  14   1     1667.56     1767.16     57.88 o
   6  14   1     2804.00     2693.19     83.34 o
   7  14   1     1143.50     1090.39     36.27 o
   8  14   1      141.64      195.24     23.15 o
   9  14   1       98.60       89.52     22.38 o
  10  14   1      321.22      376.58     32.41 o
 -11  15   1       23.59       57.10     27.78 o
 -10  15   1       14.02      -11.58     23.92 o
  -9  15   1        1.16      -12.35     20.84 o
  -8  15   1        8.53       57.88     20.06 o
  -7  15   1       55.79      104.95     20.84 o
  -6  15   1       12.47       15.43     17.75 o
  -5  15   1       16.63       50.16     17.75 o
  -4  15   1      111.10      155.88     19.29 o
  -3  15   1      364.18      408.99     22.38 o
  -2  15   1        5.26       29.32     13.89 o
  -1  15   1       94.77      132.87     13.89 o
   0  15   1      478.96      592.88     16.37 o
   1  15   1       68.24       87.17     12.73 o
   2  15   1      514.69      519.35     23.92 o
   3  15   1      296.87      373.50     21.61 o
   4  15   1      339.08      380.44     23.15 o
   5  15   1       13.86       39.36     16.98 o
   6  15   1      147.42      102.63     19.29 o
   7  15   1       25.04        6.17     18.52 o
   8  15   1       12.91      -19.29     19.29 o
   9  15   1       62.71       35.50     27.78 o
  10  15   1      255.53      257.74     30.87 o
 -10  16   1     2100.51     1723.95     63.28 o
  -9  16   1      935.57      870.46     37.81 o
  -8  16   1      216.92      189.83     23.92 o
  -7  16   1       87.24      134.27     21.61 o
  -6  16   1       58.17       93.37     17.75 o
  -5  16   1     1238.24     1250.13     54.79 o
  -4  16   1     9246.80    10385.36    412.85 o
  -3  16   1     5020.95     5147.92    162.83 o
  -2  16   1        4.62       15.43     14.66 o
  -1  16   1      101.92      120.77     11.46 o
   0  16   1      147.56      202.18     12.55 o
   1  16   1     3723.66     3986.28     75.87 o
   2  16   1     8025.94     8256.28    250.80 o
   3  16   1     1126.96     1172.19     33.18 o
   4  16   1       54.37       85.66     17.75 o
   5  16   1      500.38      535.55     27.78 o
   6  16   1      145.33      141.99     20.06 o
   7  16   1      593.79      525.52     31.64 o
   8  16   1     1101.33     1135.15     40.13 o
   9  16   1      114.63      104.18     27.78 o
  10  16   1      362.43      271.63     33.18 o
 -10  17   1      222.52      140.45     28.55 o
  -9  17   1      456.01      555.61     35.50 o
  -8  17   1     1475.14     1435.34     43.21 o
  -7  17   1      685.52      545.58     30.10 o
  -6  17   1     1279.69     1335.79     53.25 o
  -5  17   1     1771.03     1751.73     42.44 o
  -4  17   1        0.46        2.32     17.75 o
  -3  17   1     3884.97     3922.48    129.64 o
  -2  17   1     5496.26     5724.37    196.01 o
  -1  17   1      542.78      698.00     19.10 o
   0  17   1     1226.89     1173.89     31.64 o
   1  17   1     1670.38     1844.16     39.24 o
   2  17   1     1538.05     1656.04     48.62 o
   3  17   1     6713.55     6614.13    211.44 o
   4  17   1     2942.65     2638.40     72.54 o
   5  17   1      422.21      478.45     27.78 o
   6  17   1       57.53       37.04     17.75 o
   7  17   1        1.27       23.15     20.06 o
   8  17   1      735.95      682.17     35.50 o
   9  17   1     1835.21     1803.43     53.25 o
  -9  18   1      121.96      196.01     29.32 o
  -8  18   1       47.64       44.76     22.38 o
  -7  18   1       36.80       57.88     20.84 o
  -6  18   1      116.14       79.48     20.06 o
  -5  18   1      140.51      147.39     21.61 o
  -4  18   1      777.84      692.20     30.87 o
  -3  18   1      649.62      642.04     29.32 o
  -2  18   1        6.59       20.84     16.21 o
  -1  18   1      131.90      144.38     12.51 o
   0  18   1     1299.74     1230.32     27.84 o
   1  18   1     1807.27     1743.72     39.06 o
   2  18   1      372.26      412.85     25.47 o
   3  18   1      231.44      250.03     22.38 o
   4  18   1       69.49       75.63     19.29 o
   5  18   1      347.92      321.02     24.69 o
   6  18   1      528.02      510.86     28.55 o
   7  18   1      317.83      334.91     28.55 o
   8  18   1        2.78        6.95     23.15 o
   9  18   1        0.39       -5.40     27.01 o
  -9  19   1       17.25       51.70     27.01 o
  -8  19   1      140.78      136.59     24.69 o
  -7  19   1        6.35       12.35     20.84 o
  -6  19   1      104.28      132.73     21.61 o
  -5  19   1      137.13      190.61     22.38 o
  -4  19   1       59.25       94.15     20.06 o
  -3  19   1      259.52      321.79     24.69 o
  -2  19   1      407.54      398.19     25.47 o
  -1  19   1       24.26       36.32     17.75 o
   0  19   1        1.65       -9.18     10.08 o
   1  19   1      206.41      214.61     21.22 o
   2  19   1       90.39       91.06     19.29 o
   3  19   1      367.96      337.23     24.69 o
   4  19   1      168.95      132.73     21.61 o
   5  19   1       41.39       66.37     19.29 o
   6  19   1       74.58       50.16     20.06 o
   7  19   1       46.89       53.25     22.38 o
   8  19   1      167.90      152.02     27.01 o
  -8  20   1      571.47      491.56     33.18 o
  -7  20   1       38.96       77.17     23.92 o
  -6  20   1      276.44      254.66     25.47 o
  -5  20   1     2478.58     2447.02     58.65 o
  -4  20   1     2829.92     2669.26     84.11 o
  -3  20   1     1569.10     1838.16     60.96 o
  -2  20   1      608.86      648.99     29.32 o
  -1  20   1      470.46      489.17     21.22 o
   0  20   1      549.94      549.39     19.37 o
   1  20   1     1981.09     2062.35     51.70 o
   2  20   1     2588.23     2970.99     75.63 o
   3  20   1     1013.66     1021.71     36.27 o
   4  20   1      224.92      300.96     25.47 o
   5  20   1       90.87       27.01     20.84 o
   6  20   1      336.51      331.83     27.78 o
   7  20   1      678.81      571.82     36.27 o
  -8  21   1      287.88      239.99     29.32 o
  -7  21   1      641.83      658.25     37.04 o
  -6  21   1      669.99      605.77     33.18 o
  -5  21   1        0.12        1.54     19.29 o
  -4  21   1      700.18      641.27     33.18 o
  -3  21   1      490.28      463.78     27.78 o
  -2  21   1     1655.12     1837.39     50.93 o
  -1  21   1     1461.14     1414.63     32.14 o
   0  21   1       91.63      121.77     18.52 o
   1  21   1      166.79      152.09     14.16 o
   2  21   1      523.34      505.45     29.32 o
   3  21   1     1070.38     1047.18     37.81 o
   4  21   1     1625.19     1494.76     46.30 o
   5  21   1      526.95      439.86     30.87 o
   6  21   1       83.61       91.06     23.15 o
   7  21   1      534.26      506.23     34.73 o
  -7  22   1       68.32       27.78     24.69 o
  -6  22   1        0.61        0.77     21.61 o
  -5  22   1      300.44      275.49     27.78 o
  -4  22   1      609.26      689.89     34.73 o
  -3  22   1       60.19       87.20     20.84 o
  -2  22   1        3.23       14.66     17.75 o
  -1  22   1       43.05       43.15     12.81 o
   0  22   1       75.33       90.70     13.91 o
   1  22   1      209.66      298.62     16.92 o
   2  22   1      243.55      274.72     25.47 o
   3  22   1      145.50      192.15     23.92 o
   4  22   1        0.05        0.00     19.29 o
   5  22   1       83.12       89.52     23.92 o
   6  22   1        3.26       19.29     22.38 o
  -6  23   1      537.32      516.26     35.50 o
  -5  23   1        9.55       29.32     20.84 o
  -4  23   1       18.28       25.47     21.61 o
  -3  23   1       42.91      106.49     21.61 o
  -2  23   1      503.70      607.32     32.41 o
  -1  23   1     2253.30     2260.61     54.50 o
   0  23   1      903.25      898.54     31.64 o
   1  23   1       55.62       57.55     13.36 o
   2  23   1      156.76      131.19     22.38 o
   3  23   1       34.09       59.42     20.84 o
   4  23   1       78.99       34.73     20.84 o
   5  23   1      958.48     1020.17     43.21 o
  -4  24   1      151.68      163.60     25.47 o
  -3  24   1      153.01      132.73     23.15 o
  -2  24   1      370.26      342.63     28.55 o
  -1  24   1      111.93      130.01     26.62 o
   0  24   1     1229.16     1395.92     31.92 o
   1  24   1     1103.98     1102.36     28.92 o
   2  24   1      210.68      255.43     27.01 o
   3  24   1       47.32       37.81     20.06 o
   4  24   1        3.58      -19.29     19.29 o
  -3  25   1      305.09      341.86     28.55 o
  -2  25   1      778.17      652.85     37.04 o
  -1  25   1      899.02      944.54     82.57 o
   0  25   1      326.82      383.38     21.55 o
   1  25   1       32.56       28.57     13.91 o
   2  25   1      271.34      223.02     26.24 o
 -14   0   2     1733.17     2023.36     64.05 o
 -13   0   2     1783.26     1985.55     89.52 o
 -12   0   2      793.00      903.65     42.44 o
 -11   0   2        0.84      -16.21     20.84 o
 -10   0   2      210.58      229.19     27.01 o
  -9   0   2       24.14       47.07     18.52 o
  -8   0   2    17993.91    20678.12    547.13 o
  -7   0   2    16790.43    15768.65    439.09 o
  -6   0   2      118.03      177.49     18.52 o
  -5   0   2      331.75      225.33     13.89 o
  -4   0   2     1743.61     1649.09     54.02 o
  -3   0   2    38506.04    39440.91    410.54 o
  -2   0   2      754.52      766.29     27.01 o
  -1   0   2     1472.98     1147.45    168.61 o
   0   0   2    25357.90    22982.89    151.68 o
   1   0   2    35233.30    35254.08    270.48 o
   2   0   2      380.83      344.94     12.35 o
   3   0   2     5534.09     5368.63    197.55 o
   4   0   2     1446.85     1348.91     32.41 o
   5   0   2       13.92       64.05     13.89 o
   6   0   2     2859.19     3204.82    112.67 o
   7   0   2     8027.73     9281.85    378.90 o
   8   0   2      514.00      626.61     30.10 o
   9   0   2      564.75      586.48     31.64 o
  10   0   2       81.82      100.32     26.24 o
  11   0   2       44.72      103.41     29.32 o
  12   0   2     1091.64     1150.59     50.16 o
 -14   1   2        0.92       43.46     22.64 o
 -13   1   2      546.37      597.08     30.00 o
 -12   1   2      563.90      567.05     26.46 o
 -11   1   2       21.77       35.15     19.68 o
 -10   1   2      723.98      890.32     33.18 o
  -9   1   2      154.26      159.69     15.00 o
  -8   1   2     1694.48     1936.48     43.59 o
  -7   1   2    12762.36    12648.89    294.90 o
  -6   1   2    15438.60    15967.96    447.19 o
  -5   1   2      270.31      384.53     47.46 o
  -4   1   2     2376.94     2011.44     46.25 o
  -3   1   2    29702.03    33212.05    267.91 o
  -2   1   2     8840.54     8299.56   1157.14 o
  -1   1   2    67092.49    62332.91    806.27 o
   0   1   2    39852.79    38471.73    237.68 o
   1   1   2     3154.98     3487.18     57.94 o
   2   1   2      312.07      285.40      8.44 o
   3   1   2        2.82       10.80      8.49 o
   4   1   2     6950.58     7451.04    208.99 o
   5   1   2    10199.53    10200.79    241.01 o
   6   1   2     4488.01     4923.85    108.31 o
   7   1   2      334.12      371.86     17.18 o
   8   1   2      489.98      599.21     26.24 o
   9   1   2      713.43      741.50     74.47 o
  10   1   2      497.16      568.81     24.82 o
  11   1   2     1259.42     1358.75     42.28 o
  12   1   2      290.81      332.85     26.12 o
 -14   2   2        7.82      -28.55     28.55 o
 -13   2   2        3.96       20.84     28.55 o
 -12   2   2       38.91       58.65     25.47 o
 -11   2   2      160.57      168.23     24.69 o
 -10   2   2      105.24      122.70     24.69 o
  -9   2   2      431.69      473.04     26.24 o
  -8   2   2      421.61      513.94     26.24 o
  -7   2   2     2597.59     2562.77     77.94 o
  -6   2   2       59.59      119.61     16.98 o
  -5   2   2        0.12       49.39     11.58 o
  -4   2   2     5746.85     5725.92    198.32 o
  -3   2   2     2684.81     2951.70     90.29 o
  -2   2   2     7460.37     6221.34    163.60 o
  -1   2   2       14.73       24.82      4.63 o
   0   2   2     2529.94     1582.77     29.99 o
   1   2   2    46742.91    48079.88    288.40 o
   2   2   2     4202.62     4424.08    169.77 o
   3   2   2     1123.37     1112.77     32.41 o
   4   2   2     1730.93     2113.65     62.51 o
   5   2   2       15.91       10.80     11.58 o
   6   2   2      152.42      296.33     21.61 o
   7   2   2       19.39       55.56     17.75 o
   8   2   2     1295.02     1257.85     50.16 o
   9   2   2      284.36      331.83     27.78 o
  10   2   2      235.77      260.83     29.32 o
  11   2   2       62.54      104.95     27.01 o
  12   2   2       16.73       23.15     30.10 o
 -14   3   2       41.15       38.58     28.55 o
 -13   3   2       11.27      -25.47     25.47 o
 -12   3   2      895.77      851.94     53.25 o
 -11   3   2      775.85      883.58     37.04 o
 -10   3   2     2324.11     2519.56     69.45 o
  -9   3   2      564.72      598.06     28.55 o
  -8   3   2      234.87      296.33     22.38 o
  -7   3   2     3126.72     3051.25    100.32 o
  -6   3   2     5089.61     5719.74    160.51 o
  -5   3   2    15451.85    15609.68    366.55 o
  -4   3   2     7339.87     6348.67    208.36 o
  -3   3   2     7586.15     7441.38    210.67 o
  -2   3   2      121.70       30.87      6.17 o
  -1   3   2    20043.70    20782.33    567.58 o
   0   3   2     4140.31     4508.59     92.76 o
   1   3   2     5781.96     4883.16    192.54 o
   2   3   2    10552.22    10548.19    244.62 o
   3   3   2       83.33       64.05      9.26 o
   4   3   2     3836.20     3542.81    105.72 o
   5   3   2     3110.73     3417.80    106.49 o
   6   3   2      448.04      526.29     23.92 o
   7   3   2      122.79      198.32     20.06 o
   8   3   2       67.51       84.11     22.38 o
   9   3   2      189.86      181.35     23.92 o
  10   3   2      982.65     1073.42     40.90 o
  11   3   2       72.71      114.21     26.24 o
  12   3   2        6.81       10.03     27.78 o
 -14   4   2      323.02      340.31     37.81 o
 -13   4   2      483.39      566.42     38.58 o
 -12   4   2     1175.33     1262.48     45.53 o
 -11   4   2       45.85       76.40     23.92 o
 -10   4   2     1942.85     2068.89     61.73 o
  -9   4   2     4486.21     4615.46    138.90 o
  -8   4   2     1860.14     2185.42     65.59 o
  -7   4   2     1556.49     1727.81     60.96 o
  -6   4   2     2520.45     2752.61     91.83 o
  -5   4   2     3991.94     4301.38    131.19 o
  -4   4   2    68333.30    69853.09    676.00 o
  -3   4   2    23615.60    26365.46    377.35 o
  -2   4   2    11026.02    10563.62    231.51 o
  -1   4   2     2477.50     2969.39    195.24 o
   0   4   2     6701.71     7125.77    218.00 o
   1   4   2     6480.91     5421.73    123.67 o
   2   4   2    26303.63    26600.05    387.39 o
   3   4   2    10980.73    12024.43    291.70 o
   4   4   2        1.52       25.47     13.89 o
   5   4   2       10.12       25.47     11.58 o
   6   4   2      766.89      922.94     28.55 o
   7   4   2     2312.68     2423.87     91.06 o
   8   4   2     3419.21     3834.51    138.13 o
   9   4   2     1007.67     1045.64     37.81 o
  10   4   2       80.87       73.31     24.69 o
  11   4   2      355.51      337.23     30.87 o
  12   4   2      327.12      349.57     35.50 o
 -13   5   2      353.78      401.28     33.95 o
 -12   5   2      229.68      318.71     31.64 o
 -11   5   2      844.39      801.78     37.04 o
 -10   5   2     2124.31     2120.60     49.39 o
  -9   5   2        4.07       50.93     19.29 o
  -8   5   2      930.70     1012.45     30.87 o
  -7   5   2      142.57      228.42     18.52 o
  -6   5   2        1.71       86.43     13.89 o
  -5   5   2     3509.33     3509.63     98.00 o
  -4   5   2     1332.53     1358.94     43.99 o
  -3   5   2      578.92      987.76     26.24 o
  -2   5   2        4.80       13.89      7.72 o
  -1   5   2      757.60      885.48     17.75 o
   0   5   2    16086.05    16565.29    364.62 o
   1   5   2     5611.26     4885.51    118.21 o
   2   5   2      120.83      128.10     10.80 o
   3   5   2     3226.63     3441.72     87.97 o
   4   5   2      576.57      583.40     20.06 o
   5   5   2     2685.88     2737.17     73.31 o
   6   5   2     1655.33     1821.95     52.47 o
   7   5   2       66.55       50.93     16.98 o
   8   5   2       23.97       64.05     22.38 o
   9   5   2      749.57      787.12     34.73 o
  10   5   2       26.77       16.98     23.92 o
  11   5   2       39.83       40.13     23.92 o
 -13   6   2        0.04      -13.12     25.47 o
 -12   6   2        7.81       45.53     25.47 o
 -11   6   2       57.37       27.78     24.69 o
 -10   6   2     1929.00     1892.18     48.62 o
  -9   6   2      451.49      424.43     27.78 o
  -8   6   2      176.83      260.83     21.61 o
  -7   6   2        0.27       28.55     13.89 o
  -6   6   2       14.97        6.95     13.12 o
  -5   6   2        4.11       14.66     12.35 o
  -4   6   2     1136.42      997.02     22.38 o
  -3   6   2     2608.59     3181.67     96.46 o
  -2   6   2     6129.15     5385.60    177.49 o
  -1   6   2     4901.53     4584.33    212.60 o
   0   6   2      790.50      847.89     31.64 o
   1   6   2     4720.92     4795.81    131.53 o
   2   6   2     3915.41     4573.79    181.35 o
   3   6   2     5121.33     5371.71    145.85 o
   4   6   2      337.60      487.71     19.29 o
   5   6   2      535.75      488.48     20.06 o
   6   6   2     3078.72     3052.02    113.44 o
   7   6   2      199.90      133.50     19.29 o
   8   6   2     1207.50     1263.25     47.07 o
   9   6   2       11.32       11.58     20.84 o
  10   6   2        5.82      -25.47     25.47 o
  11   6   2       36.22      -21.61     21.61 o
  12   6   2        5.00       39.36     26.24 o
 -13   7   2       15.15       33.18     27.78 o
 -12   7   2      869.66      763.97     39.36 o
 -11   7   2     2520.16     2542.71    102.63 o
 -10   7   2     4500.11     4601.57    159.74 o
  -9   7   2      241.63      253.11     23.92 o
  -8   7   2      200.15      253.88     21.61 o
  -7   7   2        0.88        8.49     13.12 o
  -6   7   2     3427.77     3336.77    118.84 o
  -5   7   2     8746.40    10029.62    325.65 o
  -4   7   2    13024.68    13367.16    352.66 o
  -3   7   2      572.81      828.02     20.06 o
  -2   7   2    10395.42    10191.67    263.15 o
  -1   7   2        3.08       16.77      5.93 o
   0   7   2     2166.06     2257.50     76.40 o
   1   7   2    18509.09    18142.05    631.24 o
   2   7   2     1493.80     1665.30     42.44 o
   3   7   2     9367.25    10757.32    302.50 o
   4   7   2     3456.86     3697.15    121.93 o
   5   7   2     1716.05     1981.69     63.28 o
   6   7   2      495.52      610.40     24.69 o
   7   7   2      335.96      294.01     22.38 o
   8   7   2      426.38      427.51     29.32 o
   9   7   2     2101.23     1842.79     63.28 o
  10   7   2      947.07      876.64     40.13 o
  11   7   2      141.03      114.21     27.01 o
  12   7   2        0.41      -25.47     25.47 o
 -13   8   2      525.64      539.41     39.36 o
 -12   8   2      141.72       74.85     26.24 o
 -10   8   2     1647.83     1518.68     47.07 o
  -9   8   2     5558.34     5631.77    148.16 o
  -8   8   2     1775.30     1716.23     40.90 o
  -7   8   2     2258.74     2291.91    102.63 o
  -6   8   2      566.12      682.17     23.92 o
  -5   8   2     5996.43     6070.86    265.46 o
  -4   8   2     3403.82     3823.71    113.44 o
  -3   8   2    14427.27    15008.54    339.54 o
  -2   8   2     9245.48     8326.50    251.57 o
  -1   8   2      301.33      345.72      9.78 o
   0   8   2      235.53      264.75      9.64 o
   1   8   2     5605.06     5760.80    159.91 o
   2   8   2    32470.27    32190.15    491.56 o
   3   8   2     5766.74     5460.46    236.14 o
   4   8   2     2643.61     2410.75     87.20 o
   5   8   2      157.10      216.84     16.98 o
   6   8   2      360.76      405.91     23.15 o
   7   8   2     1772.84     1757.13     57.88 o
   8   8   2     2918.86     2826.69     76.40 o
   9   8   2     2028.81     1915.33     48.62 o
  10   8   2        0.98       16.21     22.38 o
  11   8   2        8.02      -22.38     23.92 o
 -13   9   2       35.46       43.21     28.55 o
 -12   9   2       77.77       59.42     27.01 o
 -11   9   2      112.96      141.22     26.24 o
 -10   9   2      112.48      111.12     23.92 o
  -9   9   2      529.80      597.29     30.10 o
  -8   9   2        0.18       10.80     16.98 o
  -7   9   2        8.47       43.99     16.21 o
  -6   9   2      829.07      953.80     27.01 o
  -5   9   2     2195.15     2204.71     88.74 o
  -4   9   2      542.57      689.12     20.06 o
  -3   9   2        0.79       18.52     12.35 o
  -2   9   2      629.24      846.54     23.15 o
  -1   9   2      498.95      704.15     13.84 o
   0   9   2      201.96      268.60      9.82 o
   1   9   2       34.59       58.47      7.64 o
   2   9   2       52.56       71.00     11.58 o
   3   9   2        0.25       16.98     10.03 o
   4   9   2      467.83      574.91     22.38 o
   5   9   2      344.44      437.55     21.61 o
   6   9   2      204.84      253.88     20.84 o
   7   9   2      130.37      144.31     20.06 o
   8   9   2      198.31      192.92     23.15 o
   9   9   2      786.93      683.71     33.95 o
  10   9   2       66.71       64.82     23.92 o
  11   9   2       17.78      -13.89     24.69 o
 -13  10   2      340.69      365.01     38.58 o
 -12  10   2       45.59       23.15     25.47 o
 -11  10   2      192.76      204.50     28.55 o
 -10  10   2      151.39      196.78     25.47 o
  -9  10   2      311.32      322.57     25.47 o
  -8  10   2     1400.69     1516.36     40.90 o
  -7  10   2      550.44      536.32     26.24 o
  -6  10   2        2.04       32.41     14.66 o
  -5  10   2      560.79      720.76     23.92 o
  -4  10   2      355.55      227.65     14.66 o
  -3  10   2       83.16       86.43     13.12 o
  -2  10   2    16195.66    17776.58    397.42 o
  -1  10   2     3968.34     4235.31    112.73 o
   0  10   2       24.46      125.25      8.73 o
   1  10   2      684.38      806.54     15.00 o
   2  10   2       27.00       68.68     11.58 o
   3  10   2      645.15      859.66     23.15 o
   4  10   2      184.74      238.45     17.75 o
   5  10   2        4.19       20.84     14.66 o
   6  10   2     1864.79     1899.89     49.39 o
   7  10   2     1886.35     1642.92     49.39 o
   8  10   2       21.29       63.28     19.29 o
   9  10   2      105.58       99.55     23.92 o
  10  10   2        3.96       -4.63     22.38 o
  11  10   2        4.97       18.52     27.78 o
 -12  11   2      988.98     1057.21     45.53 o
 -11  11   2      478.21      442.18     32.41 o
 -10  11   2      550.61      555.61     30.87 o
  -9  11   2      868.02      912.13     33.95 o
  -8  11   2       67.72       33.95     19.29 o
  -7  11   2     8086.79     8079.56    243.08 o
  -6  11   2     6251.53     6400.37    208.36 o
  -5  11   2     1485.11     1675.33     36.27 o
  -4  11   2      492.63      530.15     20.84 o
  -3  11   2     2074.96     2181.56     67.91 o
  -2  11   2     2307.48     2271.85     70.22 o
  -1  11   2    28799.46    29743.59    547.51 o
   0  11   2    14944.19    14990.88    515.10 o
   1  11   2      558.69      471.37     12.81 o
   2  11   2      244.93      216.07     15.43 o
   3  11   2       33.10       42.44     13.12 o
   4  11   2     1058.20     1189.17     39.36 o
   5  11   2     9904.51    10023.44    379.67 o
   6  11   2     3477.30     3375.36     69.45 o
   7  11   2       22.82       21.61     19.29 o
   8  11   2        0.54      -17.75     17.75 o
   9  11   2        1.61        8.49     21.61 o
  10  11   2      390.62      325.65     30.10 o
  11  11   2     1222.97     1106.60     47.07 o
 -12  12   2       96.59      172.86     29.32 o
 -11  12   2       61.57       41.67     25.47 o
 -10  12   2      102.66      110.35     23.92 o
  -9  12   2     1017.46      834.97     33.95 o
  -8  12   2     2468.91     2325.86     78.71 o
  -7  12   2     2369.20     2355.19     73.31 o
  -6  12   2      261.63      323.34     21.61 o
  -5  12   2      935.40     1038.69     28.55 o
  -4  12   2     1670.80     1750.19     41.67 o
  -3  12   2     3646.41     3972.64    122.70 o
  -2  12   2     8359.36     8315.70    306.36 o
  -1  12   2     2353.29     2439.99     53.73 o
   0  12   2     1667.88     1939.29     89.13 o
   1  12   2     2830.95     2839.06     98.78 o
   2  12   2     1283.61     1427.62     50.93 o
   3  12   2     1580.64     1701.57     48.62 o
   4  12   2     1267.29     1335.79     32.41 o
   5  12   2      100.35      111.12     19.29 o
   6  12   2     2129.65     1929.99     61.73 o
   7  12   2     2978.71     2772.67     81.80 o
   8  12   2      454.55      368.87     27.78 o
   9  12   2      102.54      114.21     24.69 o
  10  12   2        2.69        0.00     21.61 o
  11  12   2      237.82      259.29     33.95 o
 -12  13   2        0.21       -9.26     23.92 o
 -11  13   2       16.00       48.62     24.69 o
 -10  13   2      128.62      101.09     23.92 o
  -9  13   2      102.04      125.78     23.92 o
  -8  13   2       58.61       67.14     20.84 o
  -7  13   2       91.02      125.78     20.84 o
  -6  13   2        6.31       10.03     15.43 o
  -5  13   2      160.96      180.57     17.75 o
  -4  13   2      240.01      260.06     18.52 o
  -3  13   2        5.00       29.32     13.89 o
  -2  13   2       33.44       28.55     12.35 o
  -1  13   2       23.87       63.33     10.08 o
   0  13   2      594.77      527.29     15.00 o
   1  13   2      634.07      646.69     19.29 o
   2  13   2      118.85      114.98     15.43 o
   3  13   2     1003.20      973.87     27.78 o
   4  13   2      614.57      679.86     27.01 o
   5  13   2      220.85      274.72     22.38 o
   6  13   2      111.96      139.68     20.84 o
   7  13   2       28.29       35.50     18.52 o
   8  13   2      122.22      156.65     22.38 o
   9  13   2      107.18      121.15     24.69 o
  10  13   2        0.28      -22.38     22.38 o
 -11  14   2        0.63      -23.92     23.92 o
 -10  14   2       77.53       63.28     23.15 o
  -9  14   2      351.83      346.49     27.78 o
  -8  14   2     2262.97     2006.39     63.28 o
  -7  14   2     1115.77     1029.43     33.95 o
  -6  14   2      235.97      227.65     20.84 o
  -5  14   2      540.22      662.11     27.01 o
  -4  14   2     1181.22     1156.76     31.64 o
  -3  14   2       37.89       63.28     15.43 o
  -2  14   2     2557.07     2468.63     83.34 o
  -1  14   2      494.23      509.33     20.06 o
   0  14   2        1.21       44.60      8.99 o
   1  14   2        2.54       23.32     16.98 o
   2  14   2      280.65      317.93     19.29 o
   3  14   2      318.89      393.56     21.61 o
   4  14   2     1155.03     1112.00     32.41 o
   5  14   2        0.51      -11.58     16.21 o
   6  14   2      236.41      270.86     24.69 o
   7  14   2      110.93      165.91     22.38 o
   8  14   2      133.28      103.41     23.15 o
   9  14   2      316.08      283.21     28.55 o
  10  14   2        0.21       73.31     25.47 o
 -11  15   2     1260.95     1259.39     47.84 o
 -10  15   2      582.74      655.16     35.50 o
  -9  15   2       15.92       43.99     21.61 o
  -8  15   2       99.64      115.75     20.84 o
  -7  15   2     2365.24     2478.66     71.77 o
  -6  15   2     5018.79     4770.57    174.40 o
  -5  15   2     7321.18     7555.59    239.99 o
  -4  15   2     3614.31     4083.77    166.68 o
  -3  15   2     2222.42     2319.69     41.67 o
  -2  15   2     5386.08     5968.23    173.63 o
  -1  15   2     3865.54     3867.66     91.05 o
   0  15   2     6383.64     6384.94    172.09 o
   1  15   2     2427.97     2567.34     60.56 o
   2  15   2      306.25      334.14     21.61 o
   3  15   2     1719.86     1623.63     52.47 o
   4  15   2     4324.85     4433.34    154.34 o
   5  15   2     3193.25     3115.30     99.55 o
   6  15   2     1003.33      990.07     33.95 o
   7  15   2      324.97      338.77     27.01 o
   8  15   2        2.84       -4.63     20.06 o
   9  15   2      619.57      518.57     36.27 o
  10  15   2     1092.28      938.37     43.99 o
 -11  16   2      134.22      153.57     30.87 o
 -10  16   2       63.43       47.07     26.24 o
  -9  16   2      482.84      343.40     29.32 o
  -8  16   2      474.53      525.52     28.55 o
  -7  16   2      404.08      439.09     27.78 o
  -6  16   2       87.46      125.78     19.29 o
  -5  16   2        1.91       30.87     17.75 o
  -4  16   2     1437.46     1571.15     39.36 o
  -3  16   2      738.70      723.84     27.78 o
  -2  16   2       53.13       37.04     15.43 o
  -1  16   2      462.79      577.14     17.36 o
   0  16   2      376.28      372.06     15.28 o
   1  16   2     1714.74     1796.95     31.05 o
   2  16   2      803.10      733.87     28.55 o
   3  16   2      740.97      814.90     29.32 o
   4  16   2       11.88        0.77     15.43 o
   5  16   2       51.48       68.68     18.52 o
   6  16   2      217.72      188.29     21.61 o
   7  16   2      827.62      731.56     35.50 o
   8  16   2       73.95       71.77     23.15 o
   9  16   2        8.42       14.66     24.69 o
 -10  17   2      109.29      106.49     27.78 o
  -9  17   2       56.02       12.35     23.15 o
  -8  17   2       47.70       55.56     20.06 o
  -7  17   2      903.98      903.65     33.95 o
  -6  17   2      210.08      174.40     21.61 o
  -5  17   2      127.72      141.22     21.61 o
  -4  17   2       56.25       92.60     19.29 o
  -3  17   2      102.92       61.73     17.75 o
  -2  17   2      176.34      187.52     18.52 o
  -1  17   2     1810.92     1772.38     32.95 o
   0  17   2      622.82      620.48     18.55 o
   1  17   2      333.94      365.56     29.71 o
   2  17   2       19.48       63.28     17.75 o
   3  17   2        8.71       23.92     16.98 o
   4  17   2       10.06        3.09     16.98 o
   5  17   2      378.69      292.47     24.69 o
   6  17   2      150.43      144.31     21.61 o
   7  17   2      431.82      436.77     30.10 o
   8  17   2       25.55       74.85     23.15 o
   9  17   2       25.11      -12.35     25.47 o
 -10  18   2      939.43      789.44     42.44 o
  -9  18   2     1548.47     1345.82     46.30 o
  -8  18   2      560.34      489.25     33.18 o
  -7  18   2        1.42       -5.40     18.52 o
  -6  18   2      448.63      383.53     27.01 o
  -5  18   2      156.40      149.71     21.61 o
  -4  18   2     4722.02     5243.61    193.69 o
  -3  18   2     4387.51     4655.59    119.61 o
  -2  18   2      955.50     1106.60     33.18 o
  -1  18   2      103.58      107.31     11.72 o
   0  18   2      168.71      211.65     15.82 o
   1  18   2     2826.12     2973.59     67.30 o
   2  18   2     7659.36     7536.29    232.28 o
   3  18   2     2877.89     2978.71     89.52 o
   4  18   2       45.73       75.63     19.29 o
   5  18   2        6.52       31.64     18.52 o
   6  18   2      122.12      164.37     21.61 o
   7  18   2      791.80      734.65     37.81 o
   8  18   2     1659.65     1436.11     49.39 o
  -9  19   2       85.59       93.37     26.24 o
  -8  19   2        3.50       -2.32     19.29 o
  -7  19   2      351.74      392.02     29.32 o
  -6  19   2      770.44      664.42     32.41 o
  -5  19   2     1765.12     1760.99     50.16 o
  -4  19   2     1313.15     1406.79     50.16 o
  -3  19   2      105.74      128.87     20.06 o
  -2  19   2     1406.15     1358.17     40.90 o
  -1  19   2      836.81      828.29     21.55 o
   0  19   2      688.70      806.52     21.83 o
   1  19   2     1109.79     1127.68     27.81 o
   2  19   2        7.74        8.49     16.98 o
   3  19   2      919.10      874.32     33.18 o
   4  19   2     1128.50     1148.27     37.81 o
   5  19   2      337.40      213.76     23.92 o
   6  19   2       67.25       38.58     20.06 o
   7  19   2       49.61       31.64     23.15 o
   8  19   2      190.68      169.00     28.55 o
  -9  20   2      386.86      444.49     35.50 o
  -8  20   2      454.37      391.25     31.64 o
  -7  20   2       77.75       43.21     21.61 o
  -6  20   2      217.52      227.65     26.24 o
  -5  20   2      635.20      559.47     30.87 o
  -4  20   2      527.19      601.92     30.87 o
  -3  20   2      983.76     1003.96     35.50 o
  -2  20   2      581.59      508.54     27.01 o
  -1  20   2       77.31      105.40     22.76 o
   0  20   2      429.17      431.02     18.53 o
   1  20   2     1000.12     1053.59     42.06 o
   2  20   2      751.97      745.45     32.41 o
   3  20   2      873.70      948.40     35.50 o
   4  20   2       93.50       76.40     20.06 o
   5  20   2      110.89       70.22     20.84 o
   6  20   2      317.66      255.43     27.01 o
   7  20   2      491.70      490.02     33.95 o
  -8  21   2       66.70       88.74     24.69 o
  -7  21   2      380.49      398.19     32.41 o
  -6  21   2       92.38      120.38     23.92 o
  -5  21   2       33.29       -4.63     19.29 o
  -4  21   2      202.82      206.81     24.69 o
  -3  21   2      493.01      492.34     32.41 o
  -2  21   2      154.36      127.33     20.84 o
  -1  21   2      603.29      631.22     21.26 o
   0  21   2      740.61      945.17     25.10 o
   1  21   2       38.60       38.58     11.97 o
   2  21   2       18.06       27.01     18.52 o
   3  21   2      109.39      204.50     23.15 o
   4  21   2        0.55       -7.72     17.75 o
   5  21   2      211.00      153.57     26.24 o
  -7  22   2      503.19      500.05     35.50 o
  -6  22   2       15.85       38.58     21.61 o
  -5  22   2      460.26      395.10     30.10 o
  -4  22   2      289.65      294.78     27.78 o
  -3  22   2      841.63      945.32     37.04 o
  -2  22   2     1821.40     1740.15     47.07 o
  -1  22   2      182.95      262.67     33.18 o
   0  22   2      558.09      596.82     22.09 o
   1  22   2     1610.96     1662.44     47.07 o
   2  22   2      310.64      307.90     26.24 o
   3  22   2      629.02      567.96     32.41 o
   4  22   2      798.43      804.87     37.81 o
   5  22   2        2.76      -10.80     20.84 o
  -6  23   2     1172.85     1074.19     44.76 o
  -5  23   2      449.58      419.03     31.64 o
  -3  23   2        8.35        6.17     20.06 o
  -2  23   2      342.23      370.41     28.55 o
  -1  23   2     1781.61     1868.57     79.48 o
   0  23   2     1005.22     1041.02     27.83 o
   1  23   2      188.10      188.22     16.64 o
   2  23   2       12.05      -18.52     18.52 o
   3  23   2      186.30      202.18     24.69 o
   4  23   2      680.86      686.80     37.04 o
   5  23   2     1030.09     1002.42     43.99 o
  -5  24   2      153.24      166.68     26.24 o
  -4  24   2      319.51      273.18     28.55 o
  -3  24   2      131.85      118.84     23.15 o
  -2  24   2       52.18       51.70     24.69 o
  -1  24   2       22.57       52.77     14.39 o
   0  24   2      118.06      125.67     16.37 o
   1  24   2      438.50      368.01     19.91 o
   2  24   2      668.78      741.59     37.04 o
   3  24   2      216.31      242.31     26.24 o
  -3  25   2        5.68      -19.29     19.29 o
  -2  25   2      139.35      153.57     25.47 o
  -1  25   2      750.91      739.81     25.88 o
   0  25   2      293.79      265.73     19.64 o
   1  25   2       32.98       82.58     14.70 o
 -14   1   3      549.40      625.87     30.83 o
 -13   1   3        1.81       24.88     18.82 o
 -12   1   3      110.07      105.45     18.27 o
 -11   1   3       73.09       73.02     15.54 o
 -10   1   3      167.28      224.61     28.17 o
  -9   1   3      441.31      590.41     19.64 o
  -8   1   3     1146.67     1271.85     36.27 o
  -7   1   3      652.97      574.64     16.37 o
  -6   1   3     2527.01     2663.20     66.84 o
  -5   1   3      567.30      460.85     15.82 o
  -4   1   3     2233.41     2034.60     93.37 o
  -3   1   3     7017.34     5084.15    156.27 o
  -2   1   3      177.06      101.80     10.03 o
  -1   1   3    16064.78    14977.92     99.21 o
   0   1   3     6628.96     7151.40     80.19 o
   1   1   3      155.48      449.81      6.44 o
   2   1   3     1434.24     1270.30     37.43 o
   3   1   3     1664.89     1818.88     35.92 o
   4   1   3     1263.04     1763.89     38.19 o
   5   1   3     6034.42     6552.45    144.19 o
   6   1   3     1379.34     1484.92     47.79 o
   7   1   3       61.20       98.60     13.36 o
   8   1   3      130.09      234.97     17.18 o
   9   1   3        4.26       -8.22     13.91 o
  10   1   3      126.27      173.44     20.41 o
  11   1   3      864.71      850.48     45.53 o
  12   1   3      229.40      301.20     53.63 o
 -14   2   3      759.87      798.70     44.76 o
 -13   2   3     1554.58     1723.95     54.02 o
 -12   2   3      898.02     1000.11     40.13 o
 -11   2   3       61.01       80.26     22.38 o
 -10   2   3     1158.40     1253.22     39.36 o
  -9   2   3     2050.17     2163.81     73.31 o
  -8   2   3     8746.54     9812.77    371.95 o
  -7   2   3     9429.74    10671.66    368.87 o
  -6   2   3     2041.60     1864.40     57.10 o
  -5   2   3        3.90       -6.17      9.26 o
  -4   2   3     6007.47     6315.49    209.13 o
  -3   2   3      931.63      956.12     31.64 o
  -2   2   3    19272.11    17853.75    239.99 o
  -1   2   3    44126.59    44612.39    461.47 o
   0   2   3     1343.58     1629.75     34.07 o
   1   2   3       94.69       72.54      6.00 o
   2   2   3     2053.02     1795.72     47.84 o
   3   2   3     1148.61     1251.68     27.01 o
   4   2   3     1812.68     1617.46     43.99 o
   5   2   3     7213.03     7319.45    294.01 o
   6   2   3      585.45      740.82     27.78 o
   7   2   3     1496.15     1621.31     62.51 o
   8   2   3       10.97       -1.54     20.06 o
   9   2   3      625.44      660.56     33.95 o
  10   2   3       34.51       77.94     24.69 o
  11   2   3        8.36       47.07     27.01 o
  12   2   3      131.51      195.24     33.95 o
 -14   3   3       40.78        7.72     30.87 o
 -13   3   3        5.63       30.10     25.47 o
 -12   3   3       21.70       49.39     25.47 o
 -11   3   3       57.82       33.18     21.61 o
 -10   3   3     1128.77     1244.73     71.77 o
  -9   3   3       59.18       44.76     17.75 o
  -8   3   3      877.01      923.71     29.32 o
  -7   3   3     1501.55     1621.31     63.28 o
  -6   3   3     3831.76     3806.73    122.70 o
  -5   3   3     1009.73     1003.19     31.64 o
  -4   3   3     2505.91     2560.46    100.32 o
  -3   3   3      890.05      943.77     23.92 o
  -2   3   3    55366.63    55652.52    437.55 o
  -1   3   3      243.50      237.84      6.85 o
   0   3   3     3057.03     2925.25    104.56 o
   1   3   3     1423.20     2053.96     68.29 o
   2   3   3     1645.43     1946.19     66.37 o
   3   3   3     1406.36     1531.80     38.58 o
   4   3   3     3783.75     3852.26    135.82 o
   5   3   3      682.40      593.43     21.61 o
   6   3   3     1926.35     2232.49     84.11 o
   7   3   3      103.89      146.62     19.29 o
   8   3   3      240.80      297.87     25.47 o
   9   3   3      211.91      160.51     23.92 o
  10   3   3      227.80      257.74     28.55 o
  11   3   3     1145.64     1161.39     46.30 o
  12   3   3      603.65      660.56     41.67 o
 -14   4   3      112.24      155.11     29.32 o
 -13   4   3       33.31        3.86     24.69 o
 -12   4   3       55.01      110.35     26.24 o
 -11   4   3       67.67       72.54     23.15 o
 -10   4   3       19.96       28.55     22.38 o
  -9   4   3       82.99      101.86     19.29 o
  -8   4   3      968.47      965.38     30.10 o
  -7   4   3     3367.09     2943.99     92.60 o
  -6   4   3      383.31      342.63     19.29 o
  -5   4   3      308.17      190.61     14.66 o
  -4   4   3      789.64      629.70     18.52 o
  -3   4   3     3215.06     3001.09    101.86 o
  -2   4   3       11.73       44.76      8.49 o
  -1   4   3     8921.56     8134.40    219.16 o
   0   4   3       15.05       57.34      7.72 o
   1   4   3     1333.28     1358.89     25.37 o
   2   4   3    12377.09    12298.37    301.73 o
   3   4   3      188.27      256.97     15.43 o
   4   4   3       23.61       62.51     13.12 o
   5   4   3     1121.97     1121.26     43.21 o
   6   4   3      512.02      589.57     25.47 o
   7   4   3        0.40       -6.95     16.21 o
   8   4   3      650.98      672.91     32.41 o
   9   4   3      180.67      206.04     24.69 o
  10   4   3      100.05       97.23     25.47 o
  11   4   3      144.24      116.52     27.01 o
  12   4   3       11.15       23.15     27.78 o
 -14   5   3       72.06      117.30     27.01 o
 -13   5   3      230.90      278.58     31.64 o
 -12   5   3       33.91       44.76     25.47 o
 -11   5   3     3586.60     3337.55    103.41 o
 -10   5   3     5117.91     5416.47    175.17 o
  -9   5   3      434.98      456.07     26.24 o
  -8   5   3      168.09      173.63     20.06 o
  -7   5   3       11.24        9.26     13.12 o
  -6   5   3        8.32       37.81     13.12 o
  -5   5   3    39546.61    41988.25    574.91 o
  -4   5   3    19515.84    21270.78    388.93 o
  -3   5   3     8635.14     8129.72    239.99 o
  -2   5   3     1796.74     1814.24     47.84 o
  -1   5   3     8644.85     9336.70    161.04 o
   0   5   3      154.85      178.15      6.80 o
   1   5   3    20642.22    21125.86    305.97 o
   2   5   3     2020.16     2518.79     71.00 o
   3   5   3      598.70      604.23     19.29 o
   4   5   3      611.82      666.74     22.38 o
   5   5   3       27.41       57.10     13.12 o
   6   5   3       59.10       83.34     17.75 o
   7   5   3     3128.43     3107.58    101.86 o
   8   5   3      403.62      459.15     29.32 o
   9   5   3      813.43      703.78     34.73 o
  10   5   3      642.43      582.62     35.50 o
  11   5   3       65.80      102.63     26.24 o
 -14   6   3       24.83        6.17     26.24 o
 -13   6   3      113.66       66.37     29.32 o
 -12   6   3     1299.08     1318.04     44.76 o
 -11   6   3      785.52      812.59     75.63 o
 -10   6   3       37.18       81.03     23.92 o
  -9   6   3     2120.02     2217.83     51.70 o
  -8   6   3       58.32       59.42     17.75 o
  -7   6   3      230.29      236.91     18.52 o
  -6   6   3      738.09      926.02     30.10 o
  -5   6   3      106.15       60.96     12.35 o
  -4   6   3     8587.70     9832.06    313.30 o
  -3   6   3     9343.88     8801.09    260.83 o
  -2   6   3     3061.25     2220.92     84.89 o
  -1   6   3     1220.19     1111.91     57.88 o
   0   6   3     8788.13     8959.67    192.92 o
   1   6   3    13499.09    14069.57    361.54 o
   2   6   3     9485.29    10160.03    280.12 o
   3   6   3     7641.02     6945.95    250.80 o
   4   6   3     3397.38     3928.66    133.50 o
   5   6   3      400.21      400.51     19.29 o
   6   6   3        8.50       33.18     17.75 o
   7   6   3      500.53      515.49     27.01 o
   8   6   3     6482.64     6268.41    218.39 o
   9   6   3     1902.32     1578.87     65.59 o
  10   6   3       14.19       -7.72     23.15 o
  11   6   3       21.27       27.78     23.92 o
 -13   7   3       47.10       69.45     27.01 o
 -12   7   3      110.24       77.17     26.24 o
 -11   7   3     1003.33     1112.77     41.67 o
 -10   7   3     1890.00     1821.18     44.76 o
  -9   7   3      268.77      310.22     23.92 o
  -8   7   3      115.42      130.42     19.29 o
  -7   7   3       28.09       42.44     13.89 o
  -6   7   3      639.67      892.84     24.69 o
  -5   7   3     3436.07     3336.77    104.18 o
  -4   7   3    13754.49    13087.04    326.42 o
  -3   7   3      269.89      426.74     17.75 o
  -2   7   3     2119.66     2537.31     83.34 o
  -1   7   3      253.46      194.45     10.03 o
   0   7   3     4122.22     4288.89    241.15 o
   1   7   3     1570.69     1723.94     30.36 o
   2   7   3     3854.70     3943.32    105.72 o
   3   7   3      246.86      223.79     14.66 o
   4   7   3      384.62      321.02     18.52 o
   5   7   3       42.17       69.45     13.89 o
   6   7   3      211.43      232.28     20.84 o
   7   7   3     1045.98      974.64     33.18 o
   8   7   3       53.78      118.84     23.92 o
   9   7   3       14.08       19.29     21.61 o
  10   7   3      185.58      165.91     27.01 o
  11   7   3       23.52       16.98     24.69 o
 -13   8   3        1.28       33.95     26.24 o
 -12   8   3      243.77      300.96     30.10 o
 -11   8   3      464.96      433.69     31.64 o
 -10   8   3       88.30      135.82     23.92 o
  -9   8   3        8.00       24.69     17.75 o
  -8   8   3      205.85      211.44     22.38 o
  -7   8   3      923.93     1081.91     29.32 o
  -6   8   3     1161.24     1432.25     39.36 o
  -5   8   3      758.63      618.12     20.06 o
  -4   8   3     2979.56     3219.48    101.09 o
  -3   8   3     2349.06     2963.28     88.74 o
  -2   8   3       31.49       34.73     11.58 o
  -1   8   3       88.38      183.99      9.26 o
   0   8   3     3331.86     3181.98    155.49 o
   1   8   3     1948.20     2016.84     41.08 o
   2   8   3       96.66       99.55     13.12 o
   3   8   3      388.04      371.18     16.98 o
   4   8   3        4.04        0.77     12.35 o
   5   8   3      249.26      291.70     19.29 o
   6   8   3      132.00      116.52     17.75 o
   7   8   3      153.29      126.56     20.84 o
   8   8   3       20.39       25.47     20.06 o
   9   8   3       35.51       67.14     23.15 o
  10   8   3       52.53       84.89     24.69 o
  11   8   3       51.41      128.10     26.24 o
 -13   9   3        4.39      -25.47     25.47 o
 -12   9   3      144.21      131.96     28.55 o
 -11   9   3      423.02      466.10     31.64 o
 -10   9   3     1153.59     1047.18     37.04 o
  -9   9   3     1545.92     1469.29     38.58 o
  -8   9   3     2350.02     2380.65     77.94 o
  -7   9   3      641.51      686.03     25.47 o
  -6   9   3     1680.57     2044.20     57.10 o
  -5   9   3     1724.49     1940.02     53.25 o
  -4   9   3     4359.55     3761.97    110.35 o
  -3   9   3       12.52      124.24     14.66 o
  -2   9   3        1.17       54.79     11.58 o
  -1   9   3     1252.39     1405.15     43.99 o
   0   9   3     4879.06     4447.61    288.61 o
   1   9   3     3630.83     3887.24     85.59 o
   2   9   3     1709.36     1676.10     73.31 o
   3   9   3      388.50      322.57     16.98 o
   4   9   3      111.33      144.31     16.21 o
   5   9   3      682.47      820.30     26.24 o
   6   9   3     1872.71     1957.00     45.53 o
   7   9   3      946.60      924.48     38.58 o
   8   9   3       61.14       78.71     21.61 o
  10   9   3      182.57      162.05     28.55 o
  11   9   3      295.55      311.76     33.18 o
 -13  10   3      663.63      689.89     40.90 o
 -12  10   3      174.69      164.37     27.78 o
 -11  10   3      129.26      148.94     25.47 o
 -10  10   3       29.60       36.27     20.06 o
  -9  10   3       76.32       56.33     20.06 o
  -8  10   3     1477.35     1506.33     47.84 o
  -7  10   3     8581.51     8899.09    436.00 o
  -6  10   3       17.22       54.02     14.66 o
  -5  10   3     1620.09     1644.46     50.93 o
  -4  10   3       34.41       64.05     11.58 o
  -3  10   3    10020.64     9947.82    317.93 o
  -2  10   3    12209.43    11441.03    346.49 o
  -1  10   3     7009.37     6803.27    261.60 o
   0  10   3      614.59      722.02     15.05 o
   1  10   3     3363.09     3147.29     91.83 o
   2  10   3        3.70       13.12     10.03 o
   3  10   3     4152.87     4336.88    141.22 o
   4  10   3     3663.32     3677.09    120.38 o
   5  10   3       48.41       50.16     16.21 o
   6  10   3     1358.82     1272.51     51.70 o
   7  10   3     2467.32     2291.14     82.57 o
   8  10   3      377.35      361.15     27.01 o
   9  10   3     1030.67      946.86     37.81 o
  10  10   3      369.55      365.01     32.41 o
  11  10   3        2.68      -28.55     28.55 o
 -13  11   3       42.69       35.50     28.55 o
 -12  11   3      254.82      326.42     32.41 o
 -11  11   3      472.19      499.28     32.41 o
 -10  11   3      409.42      340.31     27.78 o
  -9  11   3      150.07      173.63     22.38 o
  -8  11   3       22.37       23.15     18.52 o
  -7  11   3      836.35      958.44     30.10 o
  -6  11   3     1583.91     1555.72     43.21 o
  -5  11   3     4877.38     4919.50    156.65 o
  -4  11   3     1608.09     1647.55     59.42 o
  -3  11   3     3537.55     3550.53    114.21 o
  -2  11   3      113.55      105.72     13.12 o
  -1  11   3      638.50      666.39     24.31 o
   0  11   3       47.99       40.52      7.64 o
   1  11   3      168.23      177.41      9.82 o
   2  11   3     1369.54     1463.89     54.79 o
   3  11   3       45.43       67.14     13.89 o
   4  11   3      501.94      505.45     22.38 o
   5  11   3      234.71      219.93     20.06 o
   6  11   3      221.45      216.07     21.61 o
   7  11   3       96.11       79.48     20.06 o
   8  11   3      206.67      250.80     25.47 o
  10  11   3       12.32       11.58     23.15 o
 -12  12   3       65.32       71.00     27.01 o
 -11  12   3        2.99       44.76     23.15 o
 -10  12   3       66.99       71.00     23.15 o
  -9  12   3        1.57        4.63     20.06 o
  -8  12   3     2068.52     2035.71     68.68 o
  -7  12   3     4148.71     4347.68    139.68 o
  -6  12   3       56.54       90.29     16.21 o
  -5  12   3      254.27      263.15     18.52 o
  -4  12   3     2173.38     2187.73     81.03 o
  -3  12   3      666.21      770.14     24.69 o
  -2  12   3     7202.64     7021.58    331.05 o
  -1  12   3     2927.14     2899.63     85.88 o
   0  12   3        7.22       16.26      7.90 o
   1  12   3       84.81      100.40      9.54 o
   2  12   3     6461.75     6267.64    179.80 o
   3  12   3       87.73       75.63     15.43 o
   4  12   3     1523.05     1598.94     51.70 o
   5  12   3      505.43      448.35     24.69 o
   7  12   3        2.09       -2.32     17.75 o
   8  12   3      305.91      307.13     27.01 o
   9  12   3        6.14       36.27     23.15 o
  10  12   3      298.86      250.03     30.87 o
 -12  13   3      184.50      195.24     30.10 o
 -11  13   3       64.77       47.84     23.92 o
 -10  13   3      324.70      239.99     26.24 o
  -9  13   3     1614.71     1713.92     51.70 o
  -8  13   3      818.63      864.29     32.41 o
  -7  13   3     1475.11     1501.70     37.04 o
  -6  13   3      891.20      824.93     29.32 o
  -5  13   3      139.32      243.85     19.29 o
  -4  13   3      310.64      344.17     20.06 o
  -3  13   3       44.86       41.67     14.66 o
  -2  13   3        8.04        6.17     12.35 o
  -1  13   3     6330.82     6405.05    429.83 o
   0  13   3    11603.65    11622.50    636.26 o
   1  13   3     2022.67     2342.61     53.93 o
   2  13   3       14.44       37.04     13.89 o
   3  13   3      462.77      455.30     22.38 o
   4  13   3     1698.08     1660.67     37.81 o
   5  13   3     5648.54     5630.23    173.63 o
   6  13   3     3016.14     2772.67     83.34 o
   7  13   3      268.86      253.11     24.69 o
   8  13   3       28.67       18.52     19.29 o
   9  13   3       86.28       98.78     23.92 o
  10  13   3      993.85      857.34     42.44 o
 -12  14   3      632.21      614.26     39.36 o
 -11  14   3      219.20      174.40     28.55 o
 -10  14   3        6.52       23.15     20.06 o
  -9  14   3     1299.60     1255.53     39.36 o
  -8  14   3     2501.13     2342.07    105.72 o
  -7  14   3     3503.55     3146.94     91.06 o
  -6  14   3     1910.66     2090.50     55.56 o
  -5  14   3     1113.19     1007.82     30.87 o
  -4  14   3      532.74      551.76     23.92 o
  -3  14   3     3656.65     3662.43    112.67 o
  -2  14   3     6005.76     6181.21    200.64 o
  -1  14   3     2534.36     2671.69     52.85 o
   0  14   3      455.19      419.27     14.45 o
   1  14   3        9.53       16.21     12.35 o
   2  14   3     1536.85     1582.73     35.50 o
   3  14   3     2427.07     2375.25     58.65 o
   4  14   3     1036.43     1087.31     32.41 o
   5  14   3     1585.29     1632.12     40.13 o
   6  14   3       18.26       48.62     18.52 o
   7  14   3      184.51      175.17     23.15 o
   8  14   3      173.53      196.78     24.69 o
   9  14   3       86.03      131.96     26.24 o
 -11  15   3      106.99      131.96     28.55 o
 -10  15   3        0.22       25.47     20.84 o
  -9  15   3       31.56       10.03     21.61 o
  -8  15   3        6.61       38.58     19.29 o
  -7  15   3      942.09      866.60     33.18 o
  -6  15   3      351.02      396.65     23.92 o
  -5  15   3        3.68        0.77     16.21 o
  -4  15   3      199.79      273.18     20.84 o
  -3  15   3      152.79      142.76     18.52 o
  -2  15   3      720.70      755.48     27.01 o
  -1  15   3     1166.46     1206.69     36.66 o
   0  15   3     1227.96     1261.57     38.20 o
   1  15   3      337.43      265.16     17.75 o
   2  15   3      124.21      189.06     18.52 o
   3  15   3       95.58      118.07     17.75 o
   4  15   3        0.93       26.24     16.21 o
   5  15   3      519.91      478.45     27.01 o
   6  15   3      949.05      886.67     33.18 o
   7  15   3       67.25      121.15     22.38 o
   8  15   3      162.15      165.91     24.69 o
   9  15   3      143.96      199.10     29.32 o
 -11  16   3      264.91      286.30     33.95 o
 -10  16   3      263.34      237.68     28.55 o
  -9  16   3      106.65       86.43     22.38 o
  -8  16   3        3.97       24.69     18.52 o
  -7  16   3       19.75       15.43     17.75 o
  -6  16   3     1232.62     1161.39     35.50 o
  -5  16   3        2.35        5.40     16.98 o
  -4  16   3     1611.23     1696.17     39.36 o
  -3  16   3     1578.83     1811.92     40.13 o
  -2  16   3      161.90      241.54     19.29 o
  -1  16   3      125.47      165.51     17.75 o
   0  16   3      447.31      521.28     16.92 o
   1  16   3        6.39       13.12     13.89 o
   2  16   3     1970.33     2068.89     74.85 o
   3  16   3     2866.77     2894.60     67.14 o
   4  16   3       32.20       33.95     16.21 o
   5  16   3       89.93      140.45     20.84 o
   6  16   3        2.82      -10.80     16.98 o
   7  16   3       77.22       30.10     21.61 o
   8  16   3      715.14      639.73     35.50 o
   9  16   3      515.27      491.56     35.50 o
 -11  17   3      918.47      748.54     48.62 o
 -10  17   3     1841.72     1585.04     64.82 o
  -9  17   3      176.46      169.77     25.47 o
  -8  17   3      206.53      214.53     23.92 o
  -7  17   3       91.26      130.42     20.84 o
  -6  17   3      690.43      635.10     30.87 o
  -5  17   3     5131.12     5351.65    196.78 o
  -4  17   3     2490.86     2688.56     70.22 o
  -3  17   3      270.25      298.64     22.38 o
  -2  17   3       95.62      125.78     17.75 o
  -1  17   3       59.58       82.79     15.05 o
   0  17   3     1572.55     1764.14     57.10 o
   1  17   3     6503.10     6348.92    143.81 o
   2  17   3     1372.96     1658.36     56.33 o
   3  17   3      117.63      130.42     18.52 o
   4  17   3      402.23      359.61     24.69 o
   5  17   3      380.21      310.22     24.69 o
   6  17   3      765.11      734.65     33.95 o
   7  17   3     1221.03     1039.46     40.90 o
   8  17   3       16.27       33.95     23.92 o
 -10  18   3       18.43        6.95     23.92 o
  -9  18   3      692.90      684.49     36.27 o
  -8  18   3      906.36      878.18     37.04 o
  -7  18   3      824.20      725.39     33.95 o
  -6  18   3     1071.17      955.35     35.50 o
  -5  18   3       10.81        3.86     18.52 o
  -4  18   3      987.33     1024.03     35.50 o
  -3  18   3     1596.33     1638.29     40.13 o
  -2  18   3     1514.60     1548.00     45.53 o
  -1  18   3      904.38      997.32     23.19 o
   0  18   3        6.68       38.84     10.63 o
   1  18   3       36.05       72.90     12.27 o
   2  18   3     1863.98     1916.87     43.99 o
   3  18   3     2606.01     2758.78    102.63 o
   4  18   3     1017.77     1053.35     35.50 o
   5  18   3      122.32      138.13     22.38 o
   6  18   3       43.56       37.04     19.29 o
   7  18   3      363.00      377.35     32.41 o
   8  18   3      291.58      311.76     31.64 o
  -9  19   3        1.74        6.17     23.92 o
  -8  19   3       19.61       52.47     20.84 o
  -7  19   3      100.28      128.10     22.38 o
  -6  19   3       12.08       -0.77     17.75 o
  -5  19   3      635.25      760.88     33.95 o
  -4  19   3      430.91      470.73     28.55 o
  -3  19   3        0.13        9.26     16.21 o
  -2  19   3       37.13       88.74     17.75 o
  -1  19   3      262.89      288.43     15.54 o
   0  19   3      781.71      789.46     23.71 o
   1  19   3      291.32      317.00     16.64 o
   2  19   3      184.01      250.80     23.92 o
   3  19   3        2.02       -7.72     16.98 o
   4  19   3      190.00      206.04     22.38 o
   5  19   3      377.68      429.83     28.55 o
   6  19   3       86.97       79.48     23.15 o
   7  19   3       10.77        3.86     23.15 o
  -9  20   3      122.62      119.61     27.78 o
  -8  20   3      530.72      463.78     32.41 o
  -7  20   3      228.34      219.16     26.24 o
  -6  20   3      231.31      216.07     25.47 o
  -5  20   3        4.77       19.29     20.06 o
  -4  20   3      103.00      104.18     20.84 o
  -3  20   3      311.67      355.75     25.47 o
  -2  20   3      330.41      461.47     27.01 o
  -1  20   3       19.02       19.55     18.91 o
   0  20   3       10.50        3.86     11.46 o
   1  20   3      506.71      432.69     23.15 o
   2  20   3     1292.91     1347.37     40.13 o
   3  20   3      947.07     1056.44     46.30 o
   4  20   3      478.50      477.67     29.32 o
   5  20   3      205.35      236.14     25.47 o
   6  20   3      108.88      103.41     23.92 o
   7  20   3      522.56      412.08     35.50 o
  -8  21   3      408.88      347.26     30.87 o
  -7  21   3      392.37      433.69     32.41 o
  -6  21   3     1512.14     1475.47     47.07 o
  -5  21   3     2909.86     3031.96     79.48 o
  -4  21   3     2502.97     2550.43     57.88 o
  -3  21   3     1599.24     1686.91     63.28 o
  -2  21   3        3.73       42.44     17.75 o
  -1  21   3     1245.58     1433.48     29.41 o
   0  21   3     2075.15     2005.70     38.49 o
   1  21   3     2006.77     1917.21     73.31 o
   2  21   3      478.74      581.85     30.87 o
   3  21   3       99.64       99.55     20.06 o
   4  21   3      240.80      216.07     25.47 o
   5  21   3     1007.62      952.26     40.90 o
   6  21   3      549.64      467.64     35.50 o
  -7  22   3      197.51      180.57     28.55 o
  -6  22   3      108.12      111.12     23.92 o
  -5  22   3       26.37       40.13     22.38 o
  -4  22   3      825.55      831.88     37.81 o
  -3  22   3     1360.11     1265.57     42.44 o
  -2  22   3      448.61      424.43     28.55 o
  -1  22   3        0.52       24.66     13.06 o
   0  22   3       29.98       24.02     13.50 o
   1  22   3      146.81      174.35     15.54 o
   2  22   3      876.43      923.71     37.81 o
   3  22   3      966.69      862.75     37.81 o
   4  22   3      131.40      133.50     26.24 o
   5  22   3       73.61       56.33     27.01 o
  -6  23   3        0.96      -16.21     22.38 o
  -5  23   3      185.87      158.97     26.24 o
  -4  23   3      293.85      256.97     27.78 o
  -3  23   3       15.74       23.15     20.06 o
  -2  23   3        6.91       54.02     20.84 o
  -1  23   3      671.61      729.32     24.54 o
   0  23   3       41.83       86.03     21.61 o
   1  23   3       89.89      105.05     14.45 o
   2  23   3       44.93       35.50     20.84 o
   3  23   3       54.64       40.13     20.06 o
   4  23   3        1.88       29.32     21.61 o
  -5  24   3       12.48        0.00     22.38 o
  -4  24   3       29.30       60.19     21.61 o
  -3  24   3      555.19      534.01     33.18 o
  -2  24   3     2995.19     2751.84    128.87 o
  -1  24   3     2346.76     2460.96     90.29 o
   0  24   3       25.74       49.79     35.11 o
   1  24   3      136.73      124.73     16.37 o
   2  24   3       93.26       67.14     23.15 o
   3  24   3      234.77      208.36     25.47 o
  -3  25   3       39.74       27.01     20.84 o
  -2  25   3      141.54      208.36     27.78 o
  -1  25   3      817.51      723.93     26.43 o
   0  25   3     1362.20     1436.41     34.10 o
   1  25   3      836.88      776.73     26.46 o
 -14   0   4       58.89       18.52     32.41 o
 -13   0   4     1015.29     1068.01     44.76 o
 -12   0   4      101.96      115.75     24.69 o
 -11   0   4      263.00      307.13     26.24 o
 -10   0   4     1102.16     1234.70     38.58 o
  -9   0   4      321.97      305.59     23.92 o
  -8   0   4     6935.06     7840.34    347.26 o
  -7   0   4    24030.78    23250.93    567.19 o
  -6   0   4     2003.29     2950.93     98.78 o
  -5   0   4       20.76        7.72     10.03 o
  -4   0   4      940.75      885.12     43.99 o
  -3   0   4     5718.71     3782.04    193.69 o
  -2   0   4     6442.70     6535.42    178.26 o
  -1   0   4    19088.04    18459.14    202.57 o
   0   0   4     4881.40     5691.07    119.49 o
   1   0   4     2453.95     1962.02     39.68 o
   2   0   4       39.54       50.16     10.80 o
   3   0   4     5375.74     5566.18    152.02 o
   4   0   4    18622.35    19400.21    490.02 o
   5   0   4     4825.33     4600.80    141.22 o
   6   0   4      426.04      563.33     28.55 o
   7   0   4      654.67      680.63     33.18 o
   8   0   4        1.74       20.06     20.84 o
   9   0   4     1399.38     1237.01     43.21 o
  10   0   4     1255.97     1463.12     48.62 o
  11   0   4      455.10      452.21     38.58 o
 -14   1   4     1153.46     1364.94     40.51 o
 -13   1   4      182.46      221.78     21.28 o
 -12   1   4        4.76       12.73     20.45 o
 -11   1   4        4.70       10.77     13.91 o
 -10   1   4       96.81      146.38     16.09 o
  -9   1   4     2351.24     2589.40     60.81 o
  -8   1   4     2202.13     2237.54     50.39 o
  -7   1   4       72.34       91.40     10.37 o
  -6   1   4     5832.96     6199.44    201.17 o
  -5   1   4     2591.38     2269.62     68.98 o
  -4   1   4     2748.71     2635.51    225.72 o
  -3   1   4     6428.72     4713.71    398.19 o
  -2   1   4     2733.35     2371.38     80.96 o
  -1   1   4     5951.70     5658.49    330.70 o
   0   1   4     5931.19     5782.09     86.38 o
   1   1   4      240.54      250.07      5.58 o
   2   1   4     1511.65     1548.43     29.29 o
   3   1   4      345.81      388.32     40.13 o
   4   1   4      433.31      552.37     15.80 o
   5   1   4     1775.01     1626.66     46.30 o
   6   1   4     3225.62     3512.31     71.19 o
   7   1   4        2.66        2.99     13.50 o
   8   1   4      373.18      417.48     20.74 o
   9   1   4       60.74       68.74     15.82 o
  10   1   4       71.24      118.20     20.46 o
  11   1   4      838.90      892.97     38.58 o
 -14   2   4       10.30      -25.47     25.47 o
 -13   2   4       47.44        9.26     25.47 o
 -12   2   4      112.52       92.60     23.92 o
 -11   2   4       26.81       44.76     20.06 o
 -10   2   4      140.90       92.60     22.38 o
  -9   2   4       62.45       68.68     17.75 o
  -8   2   4     1497.60     1754.04     56.33 o
  -7   2   4      727.49      769.37     24.69 o
  -6   2   4       93.96       67.14     16.21 o
  -5   2   4      727.71      635.10     19.29 o
  -4   2   4     2646.96     2507.98     98.00 o
  -3   2   4     4652.94     3231.82    148.94 o
  -2   2   4    19385.20    20576.26    288.61 o
  -1   2   4     8300.65     8446.32    133.37 o
   0   2   4     8156.47     7529.35    140.52 o
   1   2   4       76.96       33.58     12.35 o
   2   2   4     5856.82     5806.17    217.62 o
   3   2   4      342.67      411.31     16.98 o
   4   2   4       38.67       64.05     14.66 o
   5   2   4     4444.07     4792.18    143.53 o
   6   2   4      740.86      764.74     29.32 o
   8   2   4      210.90      283.21     27.01 o
   9   2   4       46.69       20.06     21.61 o
  10   2   4       36.43       30.87     25.47 o
  11   2   4      137.55      109.58     28.55 o
 -14   3   4       96.46       82.57     28.55 o
 -13   3   4       75.91       98.78     27.01 o
 -12   3   4        2.06        1.54     21.61 o
 -11   3   4      538.53      584.94     31.64 o
 -10   3   4      191.73      270.09     25.47 o
  -9   3   4      234.76      290.93     22.38 o
  -8   3   4     1234.62     1156.76     47.07 o
  -7   3   4      589.17      622.75     23.15 o
  -6   3   4     3869.34     3691.75    114.21 o
  -5   3   4     1057.09     1466.21     54.02 o
  -4   3   4      512.76      247.71     12.35 o
  -3   3   4     1709.13     1416.05     54.02 o
  -2   3   4     3295.94     3056.65     84.11 o
  -1   3   4     3720.86     3348.04     89.55 o
   0   3   4    22739.83    21562.96    229.69 o
   1   3   4       28.46       43.20     19.29 o
   2   3   4     1379.69     1446.14     41.67 o
   3   3   4     1125.21      956.12     29.32 o
   4   3   4      829.63      864.29     24.69 o
   5   3   4     2273.88     2437.76     67.14 o
   6   3   4     1522.99     1697.71     43.99 o
   7   3   4     1322.77     1378.23     37.04 o
   8   3   4      575.70      643.59     33.18 o
   9   3   4      107.89      100.32     23.15 o
  10   3   4      251.61      307.90     32.41 o
  11   3   4      132.57      103.41     29.32 o
 -14   4   4        3.92      -24.69     24.69 o
 -13   4   4      342.54      344.94     32.41 o
 -12   4   4     1147.88     1191.48     44.76 o
 -11   4   4     1691.37     1808.83     63.28 o
 -10   4   4      432.76      483.85     28.55 o
  -9   4   4     2920.40     3039.67    101.09 o
  -8   4   4      343.57      356.52     23.15 o
  -7   4   4     3705.06     3512.72    120.38 o
  -6   4   4     5536.11     5938.13    194.47 o
  -5   4   4     4978.38     4706.52    177.49 o
  -4   4   4     2431.94     2415.38    106.49 o
  -3   4   4    20805.95    20699.73    329.51 o
  -2   4   4     4117.24     4328.39    148.16 o
  -1   4   4       22.63       24.20     11.58 o
   0   4   4     4606.85     4455.33    131.96 o
   1   4   4        0.31       41.50      8.87 o
   2   4   4     2104.87     2552.74     73.31 o
   3   4   4     6632.33     7036.24    263.15 o
   4   4   4     3028.18     2883.02    101.86 o
   5   4   4       23.30       35.50     13.89 o
   6   4   4      238.27      288.61     23.15 o
   7   4   4        2.97       -9.26     17.75 o
   8   4   4     2190.68     2176.93     67.91 o
   9   4   4      933.07      909.05     37.81 o
  10   4   4      181.35      189.83     28.55 o
 -14   5   4       84.74       62.51     27.01 o
 -13   5   4       91.44      108.04     27.78 o
 -12   5   4       16.99       19.29     23.92 o
 -10   5   4      749.69      878.18     33.95 o
  -9   5   4        3.41      -16.98     16.98 o
  -8   5   4      539.03      592.66     26.24 o
  -7   5   4     1834.34     1959.31     83.34 o
  -6   5   4      189.59      122.70     15.43 o
  -5   5   4        6.04        6.17     13.89 o
  -4   5   4     1134.01     1118.95     42.44 o
  -3   5   4     4336.14     4139.33    165.91 o
  -2   5   4      366.34      599.60     14.66 o
  -1   5   4      784.09     1256.51     25.53 o
   0   5   4     1163.03     1494.93     40.90 o
   1   5   4     3228.25     2748.12    142.76 o
   2   5   4     8238.11     8251.65    297.10 o
   3   5   4      276.53      249.25     14.66 o
   4   5   4      479.18      565.65     21.61 o
   5   5   4       17.60       23.92     13.89 o
   6   5   4      834.25      851.94     30.10 o
   7   5   4      702.40      790.98     30.87 o
   8   5   4       63.17       89.52     23.92 o
   9   5   4       27.74       33.95     21.61 o
  10   5   4      168.97      171.31     27.78 o
  11   5   4       42.94       59.42     26.24 o
 -14   6   4       25.78       30.87     25.47 o
 -13   6   4       21.90       83.34     26.24 o
 -12   6   4       12.94        0.00     22.38 o
 -11   6   4      603.13      696.06     39.36 o
 -10   6   4      136.68      112.67     23.15 o
  -9   6   4       51.00       65.59     17.75 o
  -8   6   4      637.61      600.37     26.24 o
  -7   6   4      876.44      977.73     27.78 o
  -6   6   4      269.20      196.78     16.98 o
  -5   6   4     1068.97      916.76     25.47 o
  -4   6   4      217.01       83.34     13.12 o
  -3   6   4      485.41      362.69     15.43 o
  -2   6   4    10181.77     9307.32    273.18 o
  -1   6   4    18855.68    18750.60    381.99 o
   0   6   4      762.10      920.36     43.99 o
   1   6   4        1.47        6.89      7.35 o
   2   6   4     2404.26     2680.07     76.40 o
   3   6   4       12.99       38.58     10.80 o
   4   6   4       59.97       66.37     15.43 o
   5   6   4      955.09      824.16     27.78 o
   6   6   4      201.09      205.27     20.84 o
   7   6   4       25.90       18.52     17.75 o
   8   6   4      376.18      370.41     29.32 o
   9   6   4      158.82      119.61     24.69 o
  10   6   4      123.25      155.11     27.78 o
  11   6   4       23.53       49.39     26.24 o
 -14   7   4       15.97       42.44     25.47 o
 -13   7   4      206.77      250.80     31.64 o
 -12   7   4       10.44      -13.12     24.69 o
 -11   7   4     1376.14     1406.01     43.99 o
 -10   7   4     1249.23     1192.26     39.36 o
  -9   7   4     1662.43     1527.94     49.39 o
  -8   7   4     1400.22     1490.13     56.33 o
  -7   7   4      235.14      247.71     18.52 o
  -6   7   4      135.13      111.89     16.21 o
  -5   7   4    24371.70    25782.06    529.38 o
  -4   7   4     4389.15     4179.46    138.90 o
  -3   7   4     1175.69     1132.06     27.01 o
  -2   7   4      965.19     1445.37     39.36 o
  -1   7   4     2686.53     2162.78    237.68 o
   0   7   4     6573.73     6773.39    172.09 o
   1   7   4    24710.22    24342.63    312.60 o
   2   7   4    11291.63    10863.04    328.74 o
   3   7   4        1.30        6.95     10.80 o
   4   7   4      363.31      415.94     20.84 o
   5   7   4      235.03      286.30     19.29 o
   6   7   4      924.29      887.44     31.64 o
   7   7   4     2751.77     2730.23     64.05 o
   8   7   4      549.88      559.47     32.41 o
   9   7   4       23.03       31.64     23.15 o
  10   7   4      186.93      152.02     27.78 o
  11   7   4       66.87       39.36     25.47 o
 -14   8   4        0.05       27.01     27.78 o
 -13   8   4      128.30      108.81     30.87 o
 -12   8   4     1212.12     1199.20     43.99 o
 -11   8   4     1101.96      966.15     38.58 o
 -10   8   4     1342.03     1400.61     40.13 o
  -9   8   4        8.64      -12.35     17.75 o
  -8   8   4      119.48      138.90     20.84 o
  -7   8   4        9.81       23.92     13.89 o
  -6   8   4     8209.70     7311.73    337.23 o
  -5   8   4     7664.00     9477.86    322.57 o
  -4   8   4      111.18       59.42     13.12 o
  -3   8   4       46.65      178.26     16.21 o
  -2   8   4      336.12      131.19     12.35 o
  -1   8   4     5216.61     5008.38    166.41 o
   0   8   4      202.87      227.72     13.89 o
   1   8   4     1455.76     1396.59     27.45 o
   2   8   4      727.23      689.12     38.58 o
   3   8   4     1162.43     1253.22     27.78 o
   4   8   4      347.60      415.17     20.84 o
   5   8   4       10.30       43.99     14.66 o
   6   8   4       26.54       59.42     18.52 o
   7   8   4      923.21      922.17     33.95 o
   8   8   4     1249.71     1213.86     40.13 o
   9   8   4     1118.88     1014.77     40.13 o
  10   8   4      163.45      172.86     27.78 o
  11   8   4        0.25       64.05     25.47 o
 -13   9   4       46.28       32.41     25.47 o
 -12   9   4      194.56      222.25     29.32 o
 -11   9   4      693.07      787.12     36.27 o
 -10   9   4      572.11      566.42     30.10 o
  -9   9   4     1022.52      904.42     33.18 o
  -8   9   4      194.21      240.77     21.61 o
  -7   9   4      108.07      118.07     16.98 o
  -6   9   4     1443.90     1729.35     52.47 o
  -5   9   4     2568.70     2954.02    102.63 o
  -4   9   4     3255.96     3128.42    104.95 o
  -3   9   4     3287.80     3221.79    112.67 o
  -2   9   4       10.97       21.61     10.80 o
  -1   9   4      293.61      267.48     10.20 o
   0   9   4     3409.39     3677.41     76.58 o
   1   9   4    10971.43    10091.98    660.95 o
   2   9   4     6048.20     6191.24    171.31 o
   3   9   4     1445.36     1314.18     37.81 o
   4   9   4       87.73       98.78     16.21 o
   5   9   4      662.65      611.95     24.69 o
   6   9   4      644.85      727.70     30.10 o
   7   9   4      823.85      812.59     32.41 o
   8   9   4     1575.60     1549.55     43.99 o
   9   9   4      177.63      163.60     26.24 o
  10   9   4       12.56       17.75     23.92 o
 -13  10   4       94.01       83.34     28.55 o
 -12  10   4        0.10       23.15     23.15 o
 -11  10   4      106.06      161.28     26.24 o
 -10  10   4       19.73       -8.49     18.52 o
  -9  10   4      190.41      168.23     24.69 o
  -8  10   4     3257.79     3285.84    128.87 o
  -7  10   4     1032.76     1220.81     36.27 o
  -6  10   4      407.42      527.83     21.61 o
  -5  10   4      180.20      179.03     16.21 o
  -4  10   4       86.76       82.57     12.35 o
  -3  10   4      278.67      264.69     16.98 o
  -2  10   4     5323.70     5255.96    192.15 o
  -1  10   4     4410.96     4890.38    214.53 o
   0  10   4        5.95       26.21      7.35 o
   1  10   4      283.42      330.37     16.21 o
   2  10   4     1846.40     1889.86     55.56 o
   3  10   4      521.60      527.83     20.84 o
   4  10   4      647.51      620.44     30.10 o
   5  10   4     2366.83     2277.25     59.42 o
   6  10   4       56.27       68.68     20.06 o
   7  10   4      170.49      128.10     20.84 o
   8  10   4        2.73      -19.29     19.29 o
   9  10   4       30.95        4.63     21.61 o
  10  10   4      422.28      405.14     33.95 o
 -13  11   4       68.25       64.05     27.78 o
 -12  11   4       27.45        8.49     24.69 o
 -11  11   4       22.37       24.69     22.38 o
 -10  11   4      187.82      164.37     24.69 o
  -9  11   4     3869.76     3609.18    121.15 o
  -8  11   4     5243.42     5014.42    159.74 o
  -7  11   4      283.22      264.69     21.61 o
  -6  11   4      128.59      192.15     17.75 o
  -5  11   4       21.22       31.64     14.66 o
  -4  11   4      205.16      176.72     15.43 o
  -3  11   4     6238.70     6757.66    320.25 o
  -2  11   4     3849.45     3890.85    131.96 o
  -1  11   4     3268.82     3466.72     90.75 o
   0  11   4     1262.51     1235.13     19.07 o
   1  11   4      151.14      144.47     11.58 o
   2  11   4        2.45       18.52     12.35 o
   3  11   4      594.54      564.87     22.38 o
   4  11   4       36.51       14.66     16.21 o
   5  11   4     4069.60     3620.75    104.18 o
   6  11   4     4026.50     3967.24    121.93 o
   7  11   4       68.02       54.79     19.29 o
   8  11   4       51.82       57.10     22.38 o
   9  11   4       26.97       37.04     23.15 o
  10  11   4      105.41      106.49     29.32 o
 -13  12   4      362.03      415.94     37.04 o
 -12  12   4      659.83      659.02     38.58 o
 -11  12   4      281.05      339.54     31.64 o
 -10  12   4      318.33      375.04     28.55 o
  -9  12   4        9.17       11.58     20.06 o
  -8  12   4     2760.18     2793.51    101.86 o
  -7  12   4     5293.31     5185.74    206.04 o
  -6  12   4       14.62       61.73     15.43 o
  -5  12   4      158.52      195.24     19.29 o
  -4  12   4       23.20       28.55     13.12 o
  -3  12   4     1338.13     1251.68     41.67 o
  -2  12   4    10895.41    10691.72    424.43 o
  -1  12   4    13041.71    12997.63    514.72 o
   0  12   4     3022.12     2996.61    134.27 o
   1  12   4      165.55      137.82     18.91 o
   2  12   4      385.45      381.21     20.06 o
   3  12   4     2188.99     2174.61     70.22 o
   4  12   4     5191.40     5635.63    182.12 o
   5  12   4     3341.37     3138.45    113.44 o
   6  12   4      186.28      143.53     20.84 o
   7  12   4       68.63       64.82     19.29 o
   8  12   4      287.17      354.98     28.55 o
   9  12   4      517.39      419.03     33.18 o
  10  12   4      661.81      635.10     39.36 o
 -12  13   4       80.32       87.20     27.01 o
 -11  13   4       56.79       26.24     23.15 o
 -10  13   4      328.31      323.34     27.78 o
  -9  13   4      141.31      111.89     22.38 o
  -8  13   4       71.10      100.32     20.06 o
  -7  13   4      164.28      209.90     21.61 o
  -6  13   4        4.16       -0.77     13.89 o
  -5  13   4      411.23      440.63     23.15 o
  -4  13   4     1260.86     1206.15     34.73 o
  -3  13   4     1292.82     1454.63     33.95 o
  -2  13   4       26.67       82.57     14.66 o
  -1  13   4     1286.41     1500.47     34.32 o
   0  13   4      219.70      198.32     11.46 o
   1  13   4     1025.66     1012.13     19.68 o
   2  13   4      309.60      318.71     20.06 o
   3  13   4      123.62      151.25     17.75 o
   4  13   4      118.61      117.30     18.52 o
   5  13   4       11.46       27.78     18.52 o
   6  13   4      331.38      233.05     23.15 o
   7  13   4      393.69      474.59     28.55 o
   8  13   4       79.63       70.22     22.38 o
   9  13   4        0.32      -17.75     23.92 o
 -12  14   4      179.56      141.99     28.55 o
 -11  14   4        0.19        6.17     23.15 o
 -10  14   4       15.15       19.29     20.84 o
  -9  14   4        0.57        5.40     20.84 o
  -8  14   4       96.21      128.10     20.84 o
  -7  14   4       87.76      103.41     19.29 o
  -6  14   4       73.64      103.41     17.75 o
  -5  14   4       13.59       -9.26     15.43 o
  -4  14   4      497.68      511.63     23.92 o
  -3  14   4      375.24      409.77     22.38 o
  -2  14   4     1409.80     1575.01     37.81 o
  -1  14   4     1958.79     2269.81    113.44 o
   0  14   4       30.82       45.14     14.66 o
   1  14   4      531.88      514.84     16.09 o
   2  14   4       77.64       64.82     15.43 o
   3  14   4     1317.05     1348.91     33.95 o
   4  14   4     1023.20      973.10     32.41 o
   5  14   4      245.38      277.81     23.15 o
   6  14   4      127.76      116.52     20.06 o
   7  14   4        3.12      -12.35     19.29 o
   8  14   4       37.90      -19.29     19.29 o
   9  14   4      216.49      245.40     29.32 o
 -12  15   4       88.84       50.93     28.55 o
 -11  15   4      148.60      131.19     27.78 o
 -10  15   4      820.78      825.71     36.27 o
  -9  15   4      759.44      797.92     34.73 o
  -8  15   4     1201.25     1154.44     36.27 o
  -7  15   4      608.69      675.23     29.32 o
  -6  15   4      163.32      233.82     21.61 o
  -5  15   4     4570.75     5250.56    197.55 o
  -4  15   4     4838.45     5053.01    166.68 o
  -3  15   4     1337.30     1561.12     36.27 o
  -2  15   4       43.05       52.47     14.66 o
  -1  15   4        0.16      -11.29     13.89 o
   0  15   4     1384.76     1442.76     25.58 o
   1  15   4     1862.43     2066.24     96.08 o
   2  15   4      867.86      986.22     30.87 o
   3  15   4      436.65      544.04     25.47 o
   4  15   4      321.92      374.27     24.69 o
   5  15   4      522.05      533.24     27.78 o
   6  15   4      726.71      588.03     30.10 o
   7  15   4      616.26      563.33     33.18 o
   8  15   4       89.87       53.25     23.92 o
   9  15   4       30.82       52.47     26.24 o
 -11  16   4      295.02      239.22     31.64 o
 -10  16   4       16.35       12.35     21.61 o
  -9  16   4      241.04      212.99     26.24 o
  -8  16   4      607.20      564.87     30.10 o
  -7  16   4     3165.68     3526.61    135.05 o
  -6  16   4     2914.11     2608.30    106.49 o
  -5  16   4     3333.37     3382.30    115.75 o
  -4  16   4      273.92      273.18     21.61 o
  -3  16   4     1954.61     2109.02     59.42 o
  -2  16   4     1838.38     2077.38     64.82 o
  -1  16   4     2152.56     2310.60     57.46 o
   0  16   4     1985.75     2014.95     50.94 o
   1  16   4       24.06       22.38     15.43 o
   2  16   4     1926.49     2002.53     86.43 o
   3  16   4     3322.71     2971.77    107.26 o
   4  16   4     3051.58     2937.81    106.49 o
   5  16   4     1916.77     1754.82     43.99 o
   6  16   4      724.80      679.86     32.41 o
   7  16   4       42.79       25.47     21.61 o
   8  16   4      233.66      237.68     28.55 o
 -11  17   4      120.07      131.19     32.41 o
 -10  17   4       23.34       20.84     22.38 o
  -9  17   4      214.80      240.77     27.01 o
  -8  17   4      494.46      521.66     29.32 o
  -7  17   4      144.98      202.95     23.92 o
  -6  17   4       36.37       39.36     19.29 o
  -5  17   4       54.24      113.44     20.84 o
  -4  17   4      162.46      125.78     20.06 o
  -3  17   4      837.98      868.92     30.87 o
  -2  17   4      370.63      396.65     23.15 o
  -1  17   4       53.90       58.69     10.37 o
   0  17   4      264.91      228.94     16.21 o
   1  17   4     1061.20     1060.18     23.44 o
   2  17   4        1.73       11.58     16.98 o
   3  17   4      264.13      295.56     23.92 o
   4  17   4      111.28      123.47     20.84 o
   5  17   4       55.72       84.11     20.06 o
   6  17   4       24.14       33.95     19.29 o
   7  17   4      256.90      197.55     27.01 o
   8  17   4      107.42       95.69     26.24 o
 -10  18   4        7.01       28.55     23.92 o
  -9  18   4       90.17      137.36     25.47 o
  -8  18   4        1.12       -4.63     17.75 o
  -7  18   4       53.91       63.28     20.84 o
  -6  18   4     1965.69     1772.56     57.10 o
  -5  18   4     2372.71     2489.46     88.74 o
  -4  18   4      107.35      132.73     20.84 o
  -3  18   4     1237.65     1337.33     38.58 o
  -2  18   4       15.95        9.26     15.43 o
  -1  18   4       21.66        3.21     10.32 o
   0  18   4      747.80      845.60     21.83 o
   1  18   4      177.17      142.77     30.10 o
   2  18   4     1456.03     1531.80     40.13 o
   3  18   4      460.94      426.74     25.47 o
   4  18   4       87.54       88.74     20.06 o
   5  18   4      104.45      141.99     23.15 o
   6  18   4       24.60      -11.58     20.06 o
   7  18   4       21.55       20.06     23.92 o
 -10  19   4      878.46      762.43     38.58 o
  -9  19   4      723.54      617.35     35.50 o
  -8  19   4      210.16      184.43     24.69 o
  -7  19   4       50.48       43.99     21.61 o
  -6  19   4      403.90      378.13     28.55 o
  -5  19   4     2885.98     2957.10    115.75 o
  -4  19   4     3413.40     3355.29     98.00 o
  -3  19   4     1210.54     1446.91     42.44 o
  -2  19   4       29.81       22.38     17.75 o
  -1  19   4      254.40      264.91     22.38 o
   0  19   4     3416.53     3420.22    106.49 o
   1  19   4     5075.69     5308.73    118.38 o
   2  19   4     2973.40     2973.31     95.69 o
   3  19   4      903.65      939.14     34.73 o
   4  19   4        1.01        8.49     17.75 o
   5  19   4      148.09      110.35     21.61 o
   6  19   4      799.77      635.87     34.73 o
   7  19   4     1698.39     1516.36     50.93 o
  -9  20   4        0.34       12.35     21.61 o
  -8  20   4       97.31       40.13     22.38 o
  -7  20   4      600.32      564.10     33.18 o
  -6  20   4      816.97      777.86     35.50 o
  -5  20   4      370.51      405.91     28.55 o
  -4  20   4       12.86       58.65     19.29 o
  -3  20   4      273.56      283.21     24.69 o
  -2  20   4     1342.47     1419.13     40.13 o
  -1  20   4     1359.98     1220.06     44.37 o
   0  20   4     1396.15     1544.73     59.81 o
   1  20   4      412.58      393.60     18.01 o
   2  20   4       23.17       16.21     16.98 o
   3  20   4      464.71      494.65     28.55 o
   4  20   4      503.05      485.39     30.87 o
   5  20   4      127.30      157.42     23.92 o
   6  20   4       35.98       63.28     22.38 o
  -8  21   4        3.75       -8.49     21.61 o
  -7  21   4      194.85      185.20     27.78 o
  -6  21   4      141.50      157.42     24.69 o
  -5  21   4       22.08       16.98     20.06 o
  -4  21   4        0.60        5.40     19.29 o
  -3  21   4      102.23      167.46     22.38 o
  -2  21   4        0.11       51.70     19.29 o
  -1  21   4      105.75      116.63     13.84 o
   0  21   4      139.42      155.85     15.00 o
   1  21   4        1.97        4.16     13.12 o
   2  21   4      222.92      299.41     25.47 o
   3  21   4       12.56       21.61     20.06 o
   4  21   4      110.58      100.32     23.92 o
   5  21   4        7.16      -13.12     22.38 o
  -7  22   4     1114.58     1027.12     45.53 o
  -6  22   4      110.23      148.16     25.47 o
  -4  22   4      155.84      201.41     24.69 o
  -3  22   4       47.30       86.43     21.61 o
  -2  22   4     1579.53     1629.80     45.53 o
  -1  22   4      808.89      807.73     52.09 o
   0  22   4       19.16       11.58     18.52 o
   1  22   4       66.32       84.55     13.61 o
   2  22   4       59.63       50.93     20.06 o
   3  22   4      314.54      325.65     28.55 o
   4  22   4     1665.01     1693.85     50.16 o
  -6  23   4      522.53      450.67     33.95 o
  -5  23   4      788.22      747.76     37.04 o
  -4  23   4      913.66      921.39     40.13 o
  -3  23   4     1997.72     1946.19     60.19 o
  -2  23   4      661.66      777.09     37.81 o
  -1  23   4      135.34      132.40     15.71 o
   0  23   4      947.30      978.42     27.55 o
   1  23   4     1051.06      965.81     27.55 o
   2  23   4     1225.13     1216.18     46.30 o
   3  23   4      761.70      715.35     36.27 o
  -5  24   4      213.65      259.29     30.10 o
  -4  24   4       24.59       20.06     20.84 o
  -3  24   4        0.17      -10.80     20.06 o
  -2  24   4       66.48       77.94     23.92 o
  -1  24   4      184.67      236.27     35.88 o
   0  24   4      696.15      637.37     30.87 o
   1  24   4      158.89      200.66     17.18 o
   2  24   4       80.81       65.59     21.61 o
  -3  25   4       19.17       36.27     22.38 o
  -2  25   4       67.03       96.46     23.15 o
  -1  25   4        0.34        7.17     21.61 o
   0  25   4        0.15       33.87     23.15 o
 -14   1   5      819.54      965.40     32.74 o
 -13   1   5      167.18      216.25     29.32 o
 -12   1   5      116.81      108.65     35.11 o
 -11   1   5      129.21      120.43     15.82 o
 -10   1   5        8.85       17.28     23.92 o
  -9   1   5     4196.45     4724.90    148.94 o
  -8   1   5     6399.63     7101.54    198.27 o
  -7   1   5        2.73       11.07     14.28 o
  -6   1   5     2068.39     2246.08     89.52 o
  -5   1   5       58.48       83.04      7.64 o
  -4   1   5     4748.14     4087.57    140.78 o
  -3   1   5     5427.85     3645.99    359.22 o
  -2   1   5    13979.74    12780.70    759.73 o
  -1   1   5       46.44      106.61     26.62 o
   0   1   5     4366.94     4614.52     85.62 o
   1   1   5       53.70       82.75     11.75 o
   2   1   5     1241.98      741.35     15.00 o
   3   1   5     1561.24     1161.90     31.25 o
   4   1   5     2773.03     2511.46     46.84 o
   5   1   5      841.58      837.90     19.91 o
   6   1   5     2741.69     3130.23     84.32 o
   7   1   5      313.26      269.70     22.38 o
   8   1   5      537.92      565.14     35.88 o
   9   1   5      816.46      805.77     27.28 o
  10   1   5        6.26      -19.37     19.37 o
  11   1   5      144.58      140.41     28.55 o
 -14   2   5        5.59       64.05     27.78 o
 -13   2   5      290.93      319.48     31.64 o
 -12   2   5      465.35      554.84     33.95 o
 -11   2   5      370.03      411.31     28.55 o
 -10   2   5       94.31      104.18     21.61 o
  -9   2   5     1098.75     1027.89     37.81 o
  -8   2   5     1213.35     1147.50     31.64 o
  -7   2   5     2832.68     2477.89     81.03 o
  -6   2   5      539.48      415.17     20.06 o
  -5   2   5     5491.16     4675.65    156.65 o
  -3   2   5      249.58      149.71     10.03 o
  -2   2   5    20470.73    19974.34    302.50 o
  -1   2   5    24748.46    23992.79    462.63 o
   0   2   5     1362.70     1707.54     54.40 o
   1   2   5      979.76      765.03     16.64 o
   2   2   5     1288.41     1533.34     41.67 o
   3   2   5     9109.95     9463.97    320.25 o
   4   2   5     9934.91    10355.27    412.85 o
   5   2   5     6007.40     5746.75    191.38 o
   6   2   5     1237.84     1409.87     58.65 o
   7   2   5      826.71      705.32     31.64 o
   8   2   5       89.71       73.31     23.92 o
   9   2   5      806.15      925.25     39.36 o
  10   2   5     1713.11     1880.60     55.56 o
  11   2   5      716.60      645.90     41.67 o
 -14   3   5      813.50      869.69     43.99 o
 -13   3   5      231.97      269.32     30.10 o
 -12   3   5      228.37      221.47     28.55 o
 -11   3   5       67.87      119.61     23.15 o
 -10   3   5      354.09      482.30     28.55 o
  -9   3   5     2659.77     2518.01     88.74 o
  -8   3   5     4719.09     5272.17    199.10 o
  -7   3   5      975.85      994.70     35.50 o
  -6   3   5       42.75       74.08     14.66 o
  -5   3   5       70.26      121.15     14.66 o
  -4   3   5    14234.45    10612.24    310.99 o
  -3   3   5    10491.49    10831.40    248.48 o
  -2   3   5     1605.07     1554.18     54.02 o
  -1   3   5    17884.42    17477.86    211.83 o
   0   3   5     5343.11     6171.93    141.50 o
   1   3   5     4247.73     4052.12    156.27 o
   2   3   5      255.73      355.75     16.98 o
   3   3   5     3389.44     3643.91    114.21 o
   4   3   5      984.69     1142.10     30.10 o
   5   3   5      149.37      160.51     17.75 o
   6   3   5       57.04       87.20     20.06 o
   7   3   5      671.33      720.76     30.87 o
   8   3   5       73.35       65.59     23.15 o
   9   3   5       85.90       91.06     23.92 o
  10   3   5       13.20      -16.21     30.10 o
  11   3   5        4.66       -8.49     27.01 o
 -14   4   5        0.41       13.89     24.69 o
 -13   4   5        0.54      -22.38     24.69 o
 -12   4   5      898.47     1112.77     42.44 o
 -11   4   5      444.98      445.26     29.32 o
 -10   4   5      214.38      251.57     26.24 o
  -9   4   5      216.64      145.08     20.06 o
  -8   4   5      471.27      467.64     23.92 o
  -7   4   5        0.20        0.00     12.35 o
  -6   4   5     1465.26     1535.66     47.84 o
  -5   4   5       88.25       -9.26     13.12 o
  -4   4   5     1287.38     1092.71     44.76 o
  -3   4   5     1564.02     1250.13     42.44 o
  -2   4   5       44.19       54.02      7.72 o
  -1   4   5     2386.16     1985.28     66.37 o
   0   4   5       11.36        7.64      5.71 o
   1   4   5       29.66       20.61      7.35 o
   2   4   5      707.42      677.54     20.06 o
   3   4   5      598.28      645.90     20.84 o
   4   4   5      309.60      291.70     19.29 o
   5   4   5      325.71      371.18     20.84 o
   6   4   5      393.89      384.30     25.47 o
   7   4   5     1767.44     1703.11     46.30 o
   8   4   5       40.56       28.55     23.15 o
   9   4   5       10.28       24.69     21.61 o
  10   4   5       29.45        6.95     26.24 o
  11   4   5      109.89      126.56     29.32 o
 -14   5   5       61.93       81.03     27.01 o
 -13   5   5      639.34      687.57     38.58 o
 -12   5   5      604.70      575.68     36.27 o
 -11   5   5      175.84      137.36     25.47 o
 -10   5   5     2057.85     2115.19     61.73 o
  -9   5   5      376.72      361.15     24.69 o
  -8   5   5      370.93      321.79     22.38 o
  -7   5   5     2368.85     2453.19     88.74 o
  -6   5   5      124.28       38.58     13.89 o
  -5   5   5    12535.84    11126.18    344.94 o
  -4   5   5    10526.25     8433.77    283.21 o
  -3   5   5       49.06      107.26     10.80 o
  -2   5   5       63.06      162.83     10.80 o
  -1   5   5       57.77       88.37      7.72 o
   0   5   5     1701.17     1839.83     41.47 o
   1   5   5    11648.00    11163.53    329.90 o
   2   5   5    22836.67    22774.80    449.12 o
   3   5   5      465.31      573.36     20.06 o
   4   5   5      224.98      249.25     19.29 o
   5   5   5       71.21       92.60     16.21 o
   6   5   5      664.22      738.50     30.87 o
   7   5   5     3817.84     3788.98    115.75 o
   8   5   5     2534.53     2385.28     64.05 o
   9   5   5       39.89       27.78     23.15 o
  10   5   5      249.78      227.65     31.64 o
 -14   6   5       80.96       61.73     25.47 o
 -13   6   5        3.88       45.53     24.69 o
 -12   6   5     2193.02     2218.60     54.02 o
 -11   6   5     7139.18     7379.64    216.07 o
 -10   6   5      693.54      652.08     31.64 o
  -9   6   5     2080.87     2236.35     92.60 o
  -8   6   5      438.74      539.41     26.24 o
  -7   6   5     2780.49     2883.79    111.12 o
  -6   6   5    16091.27    16926.18    446.81 o
  -5   6   5    12924.94    12411.81    393.56 o
  -4   6   5     1623.23     1003.96     40.90 o
  -3   6   5      105.02      152.79     13.12 o
  -2   6   5      546.18      909.05     30.10 o
  -1   6   5        3.21       32.44     15.82 o
   0   6   5    33308.24    30289.33    404.75 o
   1   6   5     5565.56     5755.71    130.22 o
   2   6   5     1374.71     1548.00     47.07 o
   3   6   5     2803.04     2815.89     98.78 o
   4   6   5      687.12      794.07     26.24 o
   5   6   5      780.11      794.07     27.01 o
   6   6   5     4887.53     4774.43    145.85 o
   7   6   5      767.28      781.72     33.18 o
   8   6   5      749.66      666.74     36.27 o
   9   6   5      831.11      809.50     37.04 o
  10   6   5      215.44      239.99     29.32 o
 -14   7   5       33.74       52.47     26.24 o
 -13   7   5       40.99       34.73     27.01 o
 -12   7   5      313.50      384.30     31.64 o
 -11   7   5       21.00       18.52     23.92 o
 -10   7   5      243.45      280.12     26.24 o
  -9   7   5      483.84      473.82     26.24 o
  -8   7   5     1312.09     1411.42     36.27 o
  -7   7   5     1113.49     1023.26     42.44 o
  -6   7   5      921.45      648.22     27.78 o
  -5   7   5      406.78      569.50     22.38 o
  -4   7   5      347.61      211.44     14.66 o
  -3   7   5      171.22      143.53     14.66 o
  -2   7   5     1156.21      795.61     20.06 o
  -1   7   5     1115.95     1232.99     25.08 o
   0   7   5     3172.79     3053.37    108.81 o
   1   7   5       73.90       79.67      8.18 o
   2   7   5     3123.63     3304.36    104.18 o
   3   7   5     1230.19     1278.69     50.93 o
   4   7   5        0.15        9.26     14.66 o
   5   7   5       11.92       38.58     15.43 o
   6   7   5       18.82       26.24     18.52 o
   7   7   5     1252.43     1254.76     39.36 o
   8   7   5     1344.92     1341.19     43.21 o
   9   7   5      175.04      155.11     26.24 o
  10   7   5       43.16       87.20     26.24 o
 -14   8   5        7.85      -20.06     27.78 o
 -13   8   5       43.98       37.81     27.01 o
 -12   8   5       27.78       23.15     23.15 o
 -11   8   5        0.58      -10.03     23.15 o
 -10   8   5      126.41      108.04     23.15 o
  -9   8   5       74.43       78.71     20.06 o
  -8   8   5      960.97     1040.23     40.13 o
  -7   8   5      403.71      388.93     22.38 o
  -6   8   5      990.44     1054.12     35.50 o
  -5   8   5     1269.80     1498.62     43.21 o
  -4   8   5        3.95        3.86     11.58 o
  -3   8   5     2096.80     1996.35     75.63 o
  -2   8   5     1056.85     1142.10     34.73 o
  -1   8   5      159.41      145.70     12.73 o
   0   8   5     2106.35     2187.21     48.78 o
   1   8   5       21.29       10.69      7.58 o
   2   8   5     3025.95     3375.36    119.61 o
   3   8   5      290.35      287.07     17.75 o
   4   8   5      101.34      100.32     16.98 o
   5   8   5      993.97      943.77     37.04 o
   6   8   5       40.81       63.28     20.06 o
   7   8   5      162.69      170.54     23.15 o
   8   8   5      263.67      294.01     28.55 o
  10   8   5       35.46      -11.58     27.01 o
 -14   9   5      272.96      365.01     34.73 o
 -13   9   5      352.30      385.07     34.73 o
 -12   9   5        1.11       18.52     23.92 o
 -11   9   5        2.13       29.32     22.38 o
 -10   9   5      252.34      289.38     28.55 o
  -9   9   5     3493.87     3555.16    105.72 o
  -8   9   5      791.87      926.80     31.64 o
  -7   9   5      977.57     1015.54     33.18 o
  -6   9   5      429.18      331.83     19.29 o
  -5   9   5        6.31       40.90     13.89 o
  -4   9   5     2151.13     2070.44     80.26 o
  -3   9   5    16600.67    16609.79    435.23 o
  -2   9   5       27.06       20.06     10.80 o
  -1   9   5      496.73      740.48     30.48 o
   0   9   5     2314.28     2025.11     43.80 o
   1   9   5     4383.04     4757.36     98.24 o
   2   9   5     4643.33     4644.01    126.56 o
   3   9   5     5933.92     6252.98    189.83 o
   4   9   5      810.60      936.83     29.32 o
   5   9   5     2256.52     2271.07     73.31 o
   6   9   5     2086.38     1987.87     46.30 o
   7   9   5     1295.24     1287.17     40.13 o
   8   9   5     1074.74     1004.74     40.13 o
   9   9   5      148.60      128.10     26.24 o
  10   9   5       93.04       68.68     32.41 o
 -13  10   5      508.38      443.72     37.81 o
 -12  10   5      748.08      692.97     37.81 o
 -11  10   5      437.28      417.48     30.87 o
 -10  10   5     2196.20     2350.56     59.42 o
  -9  10   5     1218.13     1264.02     37.04 o
  -8  10   5        1.53       31.64     17.75 o
  -7  10   5     2868.05     3083.66     86.43 o
  -6  10   5     4188.58     4329.94    138.90 o
  -5  10   5     2003.76     1981.69     65.59 o
  -4  10   5     3307.94     3559.02    117.30 o
  -3  10   5      378.48      404.36     19.29 o
  -2  10   5     9678.86     9963.25    365.01 o
  -1  10   5     5880.63     5137.71    461.08 o
   0  10   5    10881.62    10777.31    659.79 o
   1  10   5     1085.24     1059.60     53.63 o
   2  10   5     1029.10     1037.15     30.10 o
   3  10   5      259.90      339.54     20.06 o
   4  10   5     5476.76     5235.12    165.91 o
   5  10   5     1693.81     1679.19     41.67 o
   6  10   5     1067.80      996.25     39.36 o
   7  10   5       44.75       40.90     20.06 o
   8  10   5        8.94       -1.54     21.61 o
   9  10   5      171.10      174.40     27.01 o
  10  10   5      422.09      405.14     35.50 o
 -13  11   5      111.95       96.46     28.55 o
 -12  11   5       11.21       44.76     23.92 o
 -11  11   5       19.33       19.29     23.92 o
 -10  11   5      331.35      328.74     27.78 o
  -9  11   5      688.06      758.57     33.18 o
  -8  11   5       97.13      100.32     23.15 o
  -7  11   5      987.58     1118.17     31.64 o
  -6  11   5      252.02      243.08     17.75 o
  -5  11   5      468.21      408.22     22.38 o
  -4  11   5      667.83      792.52     31.64 o
  -3  11   5     1540.85     1550.32     47.07 o
  -2  11   5       52.87       46.30     11.58 o
  -1  11   5      722.80      949.86     23.19 o
   0  11   5        0.13       18.79      7.90 o
   1  11   5      910.41      778.66     24.69 o
   2  11   5      829.24      953.80     27.01 o
   3  11   5      169.41      136.59     16.98 o
   4  11   5       10.84       27.01     16.98 o
   5  11   5       54.88       50.93     18.52 o
   6  11   5      164.71      195.24     22.38 o
   7  11   5      572.16      520.89     30.10 o
   8  11   5      323.12      299.41     27.78 o
   9  11   5       25.30       31.64     24.69 o
 -13  12   5      207.27      247.71     33.95 o
 -12  12   5      108.80      118.07     27.01 o
 -11  12   5       96.09       91.83     24.69 o
 -10  12   5      361.41      290.93     28.55 o
  -9  12   5      223.65      146.62     25.47 o
  -8  12   5      500.76      594.97     29.32 o
  -7  12   5     3741.26     4351.54    126.56 o
  -6  12   5        3.54       20.84     13.12 o
  -5  12   5     1847.97     2119.82     67.91 o
  -4  12   5     1086.79     1087.31     31.64 o
  -3  12   5      251.99      226.10     17.75 o
  -2  12   5     4992.29     4844.65    196.01 o
  -1  12   5     4599.34     4489.40    297.49 o
   0  12   5      690.71      721.15     16.92 o
   1  12   5     1645.63     1699.51     30.83 o
   2  12   5      334.99      391.25     20.84 o
   3  12   5        2.65       19.29     14.66 o
   4  12   5     2625.44     2933.95     95.69 o
   5  12   5     2164.27     2115.19     60.96 o
   6  12   5        0.19      -16.21     17.75 o
   7  12   5      168.88      179.80     23.92 o
   8  12   5      179.69      189.06     26.24 o
   9  12   5      348.41      310.99     32.41 o
 -13  13   5      272.74      255.43     33.95 o
 -12  13   5       69.23       43.99     26.24 o
 -11  13   5        9.69      -23.15     23.15 o
 -10  13   5      614.22      632.78     33.18 o
  -9  13   5     2914.79     2712.48     81.80 o
  -8  13   5     5162.58     4807.61    192.15 o
  -7  13   5     1399.23     1591.22     60.19 o
  -6  13   5       21.55       51.70     14.66 o
  -5  13   5       27.26       26.24     16.98 o
  -4  13   5     3307.73     3349.89    110.35 o
  -3  13   5    17333.04    17667.77    509.31 o
  -2  13   5     9706.75     8515.56    383.53 o
  -1  13   5      506.40      532.42     29.71 o
   0  13   5     1209.02     1282.00     77.17 o
   1  13   5       48.37       55.88      9.82 o
   2  13   5     2541.51     2768.04     89.52 o
   3  13   5     3709.20     3594.52     92.60 o
   4  13   5     1070.51     1039.46     33.95 o
   5  13   5       94.51       84.89     20.06 o
   6  13   5      982.44      888.21     34.73 o
   7  13   5      281.07      239.99     25.47 o
   8  13   5      374.22      327.20     30.10 o
   9  13   5      619.56      521.66     37.81 o
 -12  14   5      110.42       98.00     27.01 o
 -11  14   5      168.18      125.78     27.01 o
 -10  14   5      783.48      709.95     33.95 o
  -9  14   5      115.43      141.99     23.15 o
  -8  14   5       18.14       48.62     18.52 o
  -7  14   5     1234.83     1285.63     36.27 o
  -6  14   5     2115.64     2107.48     71.77 o
  -5  14   5     1720.84     1971.66     59.42 o
  -4  14   5        5.95       44.76     15.43 o
  -3  14   5       54.92       94.15     16.98 o
  -2  14   5     1147.42     1048.72     30.10 o
  -1  14   5     3986.19     3982.87    160.51 o
   0  14   5     2973.49     2857.98    139.29 o
   1  14   5       92.82      138.79     11.18 o
   2  14   5       61.37       67.91     16.21 o
   3  14   5     1438.32     1427.62     50.93 o
   4  14   5     1950.09     1817.32     50.16 o
   5  14   5     2884.49     2745.66     94.15 o
   6  14   5      703.54      686.03     31.64 o
   7  14   5       23.71       71.00     22.38 o
   8  14   5      116.39      108.04     23.92 o
 -12  15   5      180.85      148.94     30.10 o
 -11  15   5      221.23      211.44     30.10 o
 -10  15   5       13.16       16.21     20.06 o
  -9  15   5      109.10       62.51     20.84 o
  -8  15   5       17.17        5.40     17.75 o
  -7  15   5       21.99        2.32     17.75 o
  -6  15   5      514.60      456.07     25.47 o
  -5  15   5       97.75       77.94     20.84 o
  -4  15   5       39.73       35.50     15.43 o
  -3  15   5      141.18      138.90     18.52 o
  -2  15   5     2684.63     2893.83     82.57 o
  -1  15   5     1256.42     1457.32     62.51 o
   0  15   5        1.04       22.78      9.54 o
   1  15   5        4.43       33.85     10.42 o
   2  15   5      111.18      121.15     17.75 o
   3  15   5       83.82      148.94     19.29 o
   4  15   5     1755.88     1754.82     55.56 o
   5  15   5      591.74      610.40     30.10 o
   6  15   5        5.33      -18.52     18.52 o
   7  15   5       46.28       54.79     23.15 o
   8  15   5      101.47       92.60     23.92 o
 -11  16   5     1063.40     1076.50     44.76 o
 -10  16   5       66.48      115.75     24.69 o
  -9  16   5       32.00       59.42     21.61 o
  -8  16   5        1.29      -16.98     16.98 o
  -7  16   5      192.63      250.03     23.15 o
  -6  16   5     1966.70     2052.69     64.05 o
  -5  16   5     1151.33     1422.22     38.58 o
  -4  16   5      247.51      292.47     22.38 o
  -3  16   5      691.37      753.17     28.55 o
  -2  16   5      284.88      336.46     21.61 o
  -1  16   5      744.35      744.23     22.38 o
   0  16   5     2642.24     2872.27    125.79 o
   1  16   5     1804.26     1702.32     35.11 o
   2  16   5      467.42      490.02     26.24 o
   3  16   5      612.59      537.87     27.01 o
   4  16   5      163.63      139.68     20.06 o
   5  16   5       78.31       96.46     20.84 o
   6  16   5     1021.75      912.91     37.04 o
   7  16   5      406.93      352.66     30.87 o
   8  16   5      163.47      164.37     28.55 o
 -11  17   5       35.22        2.32     27.01 o
 -10  17   5     1115.73      912.91     40.90 o
  -9  17   5      502.00      419.80     30.10 o
  -8  17   5       75.59       77.17     20.84 o
  -7  17   5     1115.49     1191.48     38.58 o
  -6  17   5      745.13      794.07     32.41 o
  -5  17   5     1067.98     1218.49     40.90 o
  -4  17   5     4290.01     4471.93    174.40 o
  -3  17   5     1201.28     1421.45     38.58 o
  -2  17   5      693.74      773.23     29.32 o
  -1  17   5      442.64      510.91     28.55 o
   0  17   5        4.74       21.61     10.37 o
   1  17   5     3512.95     3720.64    100.32 o
   2  17   5     8363.69     8758.65    266.23 o
   3  17   5     1426.89     1518.68     42.44 o
   4  17   5       49.73       55.56     18.52 o
   5  17   5       17.46        9.26     18.52 o
   6  17   5      205.14      175.17     24.69 o
   7  17   5     1534.86     1242.42     47.07 o
 -10  18   5      504.81      471.50     34.73 o
  -9  18   5      223.79      169.77     26.24 o
  -8  18   5      293.56      256.97     24.69 o
  -7  18   5      876.44      904.42     36.27 o
  -6  18   5      714.10      700.69     32.41 o
  -5  18   5     1150.99     1195.34     39.36 o
  -4  18   5      616.26      643.59     30.10 o
  -3  18   5      117.51      160.51     20.84 o
  -2  18   5       72.95       60.19     16.98 o
  -1  18   5     1315.20     1436.36     28.88 o
   0  18   5     1340.47     1292.16     26.46 o
   1  18   5      702.78      716.83     21.28 o
   2  18   5      103.12      133.50     21.61 o
   3  18   5      194.80      217.62     22.38 o
   4  18   5      282.96      340.31     25.47 o
   5  18   5      545.17      466.10     30.10 o
   6  18   5      712.99      676.00     35.50 o
   7  18   5      138.35       93.37     27.78 o
 -10  19   5        0.31      -23.15     23.15 o
  -9  19   5       22.28       50.93     22.38 o
  -8  19   5      482.57      391.25     29.32 o
  -7  19   5      329.90      352.66     29.32 o
  -6  19   5        2.39       24.69     18.52 o
  -5  19   5      512.99      534.78     30.87 o
  -4  19   5       65.79       92.60     20.06 o
  -3  19   5      514.53      422.11     27.01 o
  -2  19   5      572.37      586.48     28.55 o
  -1  19   5      152.82      186.04     14.45 o
   0  19   5      442.21      485.45     20.06 o
   1  19   5      881.12      866.01     27.78 o
   2  19   5      188.57      273.95     23.92 o
   3  19   5       55.92       23.92     17.75 o
   4  19   5        6.03       22.38     18.52 o
   5  19   5        1.94       13.89     20.06 o
   6  19   5       79.76       59.42     23.15 o
  -9  20   5        9.76       43.21     22.38 o
  -8  20   5      368.60      376.58     30.10 o
  -7  20   5      580.59      692.20     34.73 o
  -6  20   5     1737.64     1632.89     51.70 o
  -5  20   5     3045.77     3087.52     80.26 o
  -4  20   5      962.22      899.79     36.27 o
  -3  20   5      276.54      295.56     24.69 o
  -2  20   5      243.22      276.26     23.15 o
  -1  20   5      909.34     1144.08     26.17 o
   0  20   5     1731.71     1841.19     71.38 o
   1  20   5      539.18      566.48     20.71 o
   2  20   5        9.64      -10.80     16.98 o
   3  20   5      175.08      192.92     23.15 o
   4  20   5      822.64      796.38     35.50 o
   5  20   5      961.57      816.44     43.99 o
  -8  21   5      740.91      607.32     35.50 o
  -7  21   5      407.37      347.26     30.87 o
  -6  21   5       31.09       40.13     19.29 o
  -5  21   5      273.59      313.30     27.78 o
  -4  21   5     1347.80     1389.04     43.21 o
  -3  21   5     2179.85     2126.00     61.73 o
  -2  21   5     1109.33     1219.27     40.13 o
  -1  21   5        0.56       12.74     15.43 o
   0  21   5      239.26      262.12     17.44 o
   1  21   5     1006.64      971.95     25.65 o
   2  21   5     1585.27     1680.73     47.07 o
   3  21   5     1236.40     1069.56     40.13 o
   4  21   5      285.14      229.19     27.01 o
   5  21   5      268.19      213.76     27.78 o
  -8  22   5      105.92       54.02     24.69 o
  -7  22   5       99.29      129.64     26.24 o
  -6  22   5      929.00      887.44     39.36 o
  -5  22   5     1198.95     1204.60     45.53 o
  -4  22   5      400.72      474.59     31.64 o
  -3  22   5        3.74       40.13     20.06 o
  -2  22   5       55.96       77.94     20.84 o
  -1  22   5      285.54      249.67     17.13 o
   0  22   5     1142.38     1105.10     30.10 o
   1  22   5      610.01      638.21     29.71 o
   2  22   5      215.68      216.07     25.47 o
   3  22   5        4.55       43.99     19.29 o
   4  22   5       68.21       81.80     23.15 o
  -6  23   5      339.70      331.05     30.10 o
  -5  23   5        2.00       23.15     22.38 o
  -4  23   5       13.10        6.95     21.61 o
  -3  23   5      535.11      608.09     33.95 o
  -2  23   5      967.83     1150.59     42.44 o
  -1  23   5       31.39       37.49     13.84 o
   0  23   5      298.67      408.66     24.31 o
   1  23   5        4.47       28.17     13.10 o
   2  23   5        7.41       16.21     20.06 o
   3  23   5       78.55       41.67     22.38 o
  -5  24   5       46.28       53.25     23.15 o
  -4  24   5      120.67       72.54     27.78 o
  -3  24   5        9.28       14.66     20.84 o
  -2  24   5     1255.56     1281.00     46.30 o
  -1  24   5     1865.27     1861.21     50.93 o
   0  24   5      410.86      387.48     39.74 o
   1  24   5      136.26      120.39     17.75 o
 -14   0   6      443.24      491.56     39.36 o
 -13   0   6      157.52      202.18     27.78 o
 -12   0   6      176.92      172.86     26.24 o
 -11   0   6      323.47      334.14     27.01 o
 -10   0   6    10950.02    12608.59    513.94 o
  -9   0   6    17484.49    18525.89    567.19 o
  -8   0   6     1078.72     1109.69     35.50 o
  -7   0   6     8339.82     7845.74    345.72 o
  -6   0   6     6136.25     5607.85    259.29 o
  -5   0   6      265.03      226.10     14.66 o
  -4   0   6    32518.53    32214.07    463.01 o
  -3   0   6    16050.91    16609.79    296.33 o
  -2   0   6    13692.94    12236.64    267.78 o
  -1   0   6    26816.22    28484.11   1940.02 o
   0   0   6    14978.12    13902.37    223.37 o
   1   0   6      512.99      478.97     12.27 o
   2   0   6     2373.18     3023.47     76.40 o
   3   0   6     2173.01     2057.32     49.39 o
   4   0   6     4924.86     4847.74    208.36 o
   5   0   6    11104.67    11738.13    430.60 o
   6   0   6     1865.61     1988.64     51.70 o
   7   0   6        1.58       19.29     17.75 o
   8   0   6     1410.59     1470.84     45.53 o
   9   0   6      904.98      872.01     43.21 o
  10   0   6     1518.60     1558.81     57.88 o
 -14   1   6      615.99      738.37     45.14 o
 -13   1   6        7.97        9.26     16.37 o
 -12   1   6       83.21       89.98     16.92 o
 -11   1   6      284.78      330.60     18.82 o
 -10   1   6       28.60       52.09     15.82 o
  -9   1   6     3517.32     3408.55    146.62 o
  -8   1   6     5562.99     5288.17    128.78 o
  -7   1   6     3673.33     3048.81     85.38 o
  -6   1   6      428.15      357.94     13.91 o
  -5   1   6      839.28      750.71     43.60 o
  -4   1   6     3113.88     3143.15    246.55 o
  -3   1   6    16105.92    14090.09   2185.80 o
  -2   1   6    16304.35    16193.67    468.03 o
  -1   1   6    18360.21    18013.56    580.95 o
   0   1   6      276.15      347.09     20.38 o
   1   1   6     1389.43     1204.56     15.94 o
   2   1   6      201.47      187.71     11.96 o
   3   1   6    14359.92    14457.17    284.78 o
   4   1   6     7106.55     6838.91    182.49 o
   5   1   6     1600.16     1572.21     36.81 o
   6   1   6        1.20       -2.68     13.91 o
   7   1   6        6.77        4.85     13.36 o
   8   1   6      198.27      255.57     20.71 o
   9   1   6     1401.69     1363.83     84.50 o
  10   1   6      786.12      815.69     32.74 o
 -14   2   6       27.36       27.01     27.78 o
 -13   2   6       72.85       87.97     27.78 o
 -12   2   6      231.63      246.17     27.01 o
 -11   2   6      123.41      154.34     23.15 o
 -10   2   6       16.47      -15.43     19.29 o
  -9   2   6      518.09      493.88     26.24 o
  -8   2   6        1.32       -6.95     15.43 o
  -7   2   6        8.02      -10.03     13.12 o
  -6   2   6      802.59      827.25     30.10 o
  -5   2   6      348.21      324.88     17.75 o
  -4   2   6     2490.08     2149.15     90.29 o
  -3   2   6     3837.40     3830.65    166.68 o
  -2   2   6     6893.96     6700.56    212.21 o
  -1   2   6      862.81      716.78     13.99 o
   0   2   6     1351.16     1444.72     81.80 o
   1   2   6     2416.36     2837.49     57.10 o
   2   2   6     1062.81     1392.89     30.10 o
   3   2   6      876.90      814.13     23.92 o
   4   2   6     2285.02     2301.94     77.94 o
   5   2   6       16.15       23.15     16.21 o
   6   2   6       56.83       69.45     21.61 o
   7   2   6     1378.95     1291.03     40.13 o
   8   2   6        5.09       -8.49     22.38 o
   9   2   6      270.34      239.99     30.87 o
  10   2   6        0.37      -27.78     28.55 o
 -15   3   6       16.57      -12.35     30.10 o
 -14   3   6      428.05      504.68     37.04 o
 -13   3   6     1522.38     1662.21     54.02 o
 -12   3   6     1528.06     1669.16     48.62 o
 -11   3   6      188.26      196.01     23.92 o
 -10   3   6      572.10      567.19     30.87 o
  -9   3   6      824.69      888.21     31.64 o
  -8   3   6     3219.63     3491.11    120.38 o
  -7   3   6     5478.45     5350.11    204.50 o
  -6   3   6     7090.27     7297.07    309.45 o
  -5   3   6       48.87       41.67     13.12 o
  -4   3   6     5754.78     5238.21    222.25 o
  -3   3   6    27487.72    27364.02    408.99 o
  -2   3   6     5390.10     5538.40    195.24 o
  -1   3   6     6767.37     6637.90    148.14 o
   0   3   6     1996.45     1772.84     74.85 o
   1   3   6     1271.30      946.09     16.37 o
   2   3   6    13326.82    12637.92    375.04 o
   3   3   6     6386.05     6321.66    191.38 o
   4   3   6     1486.56     1557.26     34.73 o
   5   3   6      104.60      138.13     19.29 o
   6   3   6       93.65       81.03     23.15 o
   7   3   6     2575.59     2524.19     81.03 o
   8   3   6     1563.93     1637.52     47.84 o
   9   3   6      533.44      494.65     33.18 o
  10   3   6       63.42       50.16     28.55 o
 -15   4   6      250.26      238.45     33.18 o
 -14   4   6      272.24      231.51     31.64 o
 -13   4   6      326.62      341.09     32.41 o
 -12   4   6     1114.37     1129.75     43.21 o
 -11   4   6     1328.83     1554.18     44.76 o
 -10   4   6     2678.22     2791.96    111.89 o
  -9   4   6      993.37     1139.78     43.21 o
  -8   4   6      642.14      696.06     27.78 o
  -7   4   6      100.09       84.89     16.21 o
  -6   4   6    12345.93    10745.74    372.72 o
  -5   4   6    12812.77    11819.16    375.04 o
  -4   4   6     2729.11     1811.92     66.37 o
  -3   4   6     2377.74     2311.20     74.08 o
  -2   4   6      385.64      419.03     13.89 o
  -1   4   6      278.32      373.33      9.78 o
   0   4   6    18884.37    17363.91    267.63 o
   1   4   6    18994.02    17687.59    280.01 o
   2   4   6     6635.80     6481.40    174.40 o
   3   4   6      510.66      616.58     22.38 o
   4   4   6        6.67       22.38     16.21 o
   5   4   6     2584.41     2585.92     96.46 o
   6   4   6     5860.48     6395.74    209.13 o
   7   4   6     2049.42     1977.83     54.02 o
   8   4   6      128.91      131.96     27.01 o
   9   4   6      188.92      215.30     27.78 o
  10   4   6      321.23      349.57     33.95 o
 -15   5   6       71.29       44.76     26.24 o
 -14   5   6       56.22       70.22     26.24 o
 -13   5   6      335.95      363.46     33.95 o
 -12   5   6     1013.74     1078.82     43.99 o
 -11   5   6        0.91       -6.17     21.61 o
 -10   5   6      570.47      618.89     31.64 o
  -9   5   6     1269.46     1315.73     37.81 o
  -8   5   6     1121.62     1078.05     31.64 o
  -7   5   6     1413.13     1387.49     51.70 o
  -6   5   6    12552.90    11127.72    391.25 o
  -5   5   6      110.20       91.06     14.66 o
  -4   5   6     7265.52     5633.31    231.51 o
  -3   5   6      906.11     1216.95     36.27 o
  -2   5   6     9320.67     9008.67    256.97 o
  -1   5   6     5391.10     5451.45    142.59 o
   0   5   6     1021.04      969.94     19.78 o
   1   5   6       88.39       63.21     18.13 o
   2   5   6     7474.59     7604.20    318.71 o
   3   5   6     4741.13     4705.75    136.59 o
   4   5   6     1353.86     1422.22     43.21 o
   5   5   6      394.75      422.88     23.92 o
   6   5   6      128.30      158.97     23.92 o
   7   5   6     1083.94      987.76     37.81 o
   8   5   6      356.96      454.52     33.18 o
   9   5   6      509.54      574.14     35.50 o
  10   5   6       62.99       58.65     27.78 o
 -14   6   6        1.14        0.77     23.92 o
 -13   6   6        7.36       57.88     29.32 o
 -12   6   6      282.54      294.78     32.41 o
 -11   6   6     1414.15     1622.09     66.37 o
 -10   6   6      785.02      742.36     34.73 o
  -9   6   6     1234.25     1135.15     37.81 o
  -8   6   6        0.07       17.75     16.21 o
  -7   6   6      668.80      619.66     26.24 o
  -6   6   6    10234.48     8948.48    350.35 o
  -5   6   6     4489.30     4532.12    147.39 o
  -4   6   6     5473.43     5158.73    225.33 o
  -3   6   6        3.34       -9.26     11.58 o
  -2   6   6        8.65       25.47     10.03 o
  -1   6   6      828.08     1188.45     20.33 o
   0   6   6     2332.11     2274.86     47.98 o
   1   6   6     3369.40     3538.19     71.08 o
   2   6   6        6.49       27.01     11.58 o
   3   6   6       13.94       41.67     13.12 o
   4   6   6     2004.92     2048.83     58.65 o
   5   6   6      975.65      980.81     30.87 o
   6   6   6     1053.73     1082.68     37.04 o
   7   6   6      919.66      978.50     36.27 o
   8   6   6        7.40        1.54     22.38 o
   9   6   6       26.05       24.69     23.15 o
  10   6   6       45.12       58.65     27.78 o
 -14   7   6       16.32       30.10     25.47 o
 -13   7   6     1973.90     2301.17     68.68 o
 -12   7   6     2978.95     3193.24     81.03 o
 -11   7   6      695.83      716.90     35.50 o
 -10   7   6       35.12       14.66     19.29 o
  -9   7   6      229.81      198.32     22.38 o
  -8   7   6        3.91       12.35     16.98 o
  -7   7   6     8108.96     8653.70    367.32 o
  -6   7   6     7045.10     6010.67    293.24 o
  -5   7   6      231.68      188.29     16.98 o
  -4   7   6     4654.24     3891.62    117.30 o
  -3   7   6      135.09      159.74     15.43 o
  -2   7   6      605.86      453.75     17.75 o
  -1   7   6     4767.79     4671.40    126.95 o
   0   7   6     5609.63     5311.02    193.31 o
   1   7   6     4633.94     4977.68    105.46 o
   2   7   6     5282.08     5404.90    160.51 o
   3   7   6     1318.23     1377.46     39.36 o
   4   7   6     1407.27     1492.44     41.67 o
   5   7   6      667.38      752.39     31.64 o
   6   7   6      238.20      152.02     24.69 o
   7   7   6     2227.04     2157.64     60.96 o
   8   7   6     1986.77     1838.93     50.16 o
   9   7   6      230.11      221.47     28.55 o
  10   7   6       64.34       56.33     28.55 o
 -14   8   6       30.53       61.73     27.01 o
 -13   8   6       18.32       88.74     27.78 o
 -12   8   6      803.10      825.70     40.13 o
 -11   8   6     2439.52     2202.39     53.25 o
 -10   8   6     1283.44     1260.16     41.67 o
  -9   8   6     1201.88     1181.45     37.04 o
  -8   8   6      160.81      113.44     19.29 o
  -7   8   6     3396.22     3584.49    131.19 o
  -6   8   6    13568.63    12166.42    448.35 o
  -5   8   6    27528.75    26694.20    504.68 o
  -4   8   6    15600.22    17644.62    420.57 o
  -3   8   6     2385.45     2207.80     99.55 o
  -2   8   6      308.16      357.29     16.98 o
  -1   8   6     7495.36     6682.06    284.75 o
   0   8   6    29112.56    29579.20    377.22 o
   1   8   6    14152.27    13163.60    261.04 o
   2   8   6     6316.71     6631.88    191.38 o
   3   8   6      227.36      229.96     18.52 o
   4   8   6     2160.41     2088.18     77.94 o
   5   8   6     2278.35     2253.33     84.11 o
   6   8   6     6139.36     6253.75    219.16 o
   7   8   6     2364.95     2332.81     77.94 o
   8   8   6      307.14      304.04     29.32 o
   9   8   6       56.64       61.73     23.92 o
 -14   9   6        0.07      -23.15     23.92 o
 -13   9   6      245.26      209.90     31.64 o
 -12   9   6      267.50      221.47     30.10 o
 -11   9   6      127.49      104.95     24.69 o
 -10   9   6      623.02      572.59     37.04 o
  -9   9   6      298.36      240.77     23.92 o
  -8   9   6     1523.27     1608.97     52.47 o
  -7   9   6      587.76      679.86     30.10 o
  -6   9   6     1067.88      928.34     29.32 o
  -5   9   6     2234.74     2494.86    108.04 o
  -4   9   6     1868.51     1967.03     67.91 o
  -3   9   6      200.25      229.96     16.21 o
  -2   9   6     1208.76     1177.59     37.81 o
  -1   9   6      325.29      375.27     12.35 o
   0   9   6      399.73      488.75     35.50 o
   1   9   6     1650.26     1843.13     38.18 o
   2   9   6        1.51      -11.58     13.12 o
   3   9   6       92.76      102.63     16.21 o
   4   9   6       90.57      123.47     18.52 o
   5   9   6      208.53      228.42     21.61 o
   6   9   6        3.78       64.05     20.06 o
   7   9   6       25.47       38.58     20.06 o
   8   9   6        2.59        3.86     21.61 o
   9   9   6       10.78       32.41     25.47 o
 -14  10   6       45.66       -9.26     27.78 o
 -13  10   6        0.26       26.24     27.01 o
 -12  10   6       55.89      111.89     25.47 o
 -11  10   6        1.00      -12.35     21.61 o
 -10  10   6     1385.41     1301.06     51.70 o
  -9  10   6     1331.45     1480.87     42.44 o
  -8  10   6       24.03       16.98     20.06 o
  -7  10   6        0.51        2.32     18.52 o
  -6  10   6      707.35      753.94     24.69 o
  -5  10   6      300.46      253.11     19.29 o
  -4  10   6     1356.00     1554.95     33.95 o
  -3  10   6      950.70      792.52     25.47 o
  -2  10   6      997.28     1120.49     28.55 o
  -1  10   6     6137.66     5605.58    402.82 o
   0  10   6      479.53      549.80     36.66 o
   1  10   6       42.01       66.84      9.54 o
   2  10   6     1503.10     1642.92     41.67 o
   3  10   6      603.77      571.05     23.92 o
   4  10   6      106.13       91.83     20.06 o
   5  10   6     1310.47     1247.05     51.70 o
   6  10   6       48.32       43.21     19.29 o
   7  10   6      121.81      188.29     23.15 o
   8  10   6       16.62       38.58     22.38 o
   9  10   6        7.03       15.43     25.47 o
 -13  11   6      616.28      598.83     40.13 o
 -12  11   6       17.19        3.86     23.92 o
 -11  11   6      255.57      198.32     27.01 o
 -10  11   6        1.23       22.38     21.61 o
  -9  11   6     5446.90     5654.92    205.27 o
  -8  11   6    17234.33    17166.95    555.61 o
  -7  11   6     4110.94     3942.55    152.79 o
  -6  11   6       24.25       43.99     13.89 o
  -5  11   6       44.49       73.31     16.98 o
  -4  11   6     1854.01     2130.63     71.00 o
  -3  11   6    11679.17    11569.13    422.11 o
  -2  11   6    31593.45    28996.91    618.89 o
  -1  11   6     5230.77     5791.24    341.09 o
   0  11   6      184.74      198.42     21.22 o
   1  11   6      313.13      248.42     12.27 o
   2  11   6     4875.26     4678.74    141.22 o
   3  11   6     6103.38     6224.43    158.97 o
   4  11   6     7276.93     6976.05    211.44 o
   5  11   6      380.93      383.53     25.47 o
   6  11   6      291.22      277.81     23.92 o
   7  11   6      354.53      357.29     29.32 o
   8  11   6     1011.66      922.17     59.42 o
   9  11   6     2283.14     2226.32     60.19 o
 -13  12   6        0.09       44.76     27.01 o
 -12  12   6       44.22       64.05     25.47 o
 -11  12   6      283.75      342.63     30.87 o
 -10  12   6     2691.84     2477.11     98.00 o
  -9  12   6     3354.64     3357.61    111.12 o
  -8  12   6      702.93      676.00     32.41 o
  -7  12   6       10.87       33.95     19.29 o
  -6  12   6      190.04      250.80     19.29 o
  -5  12   6      121.51      233.82     20.06 o
  -4  12   6     3215.93     3388.48    132.73 o
  -3  12   6     1353.47     1525.63     41.67 o
  -2  12   6      172.02      215.30     17.75 o
  -1  12   6     2956.46     2765.92     64.93 o
   0  12   6     3635.27     3566.29    171.31 o
   1  12   6      155.68      265.07     15.43 o
   2  12   6     3332.68     3248.80    118.07 o
   3  12   6      487.61      591.88     26.24 o
   4  12   6      303.34      335.68     23.92 o
   5  12   6     1917.69     1975.52     53.25 o
   6  12   6      544.92      448.35     27.78 o
   7  12   6      233.28      199.10     25.47 o
   8  12   6      209.40      218.39     28.55 o
   9  12   6        1.60       -9.26     27.78 o
 -13  13   6       47.78       36.27     27.01 o
 -12  13   6       51.22       74.85     26.24 o
 -11  13   6      246.00      247.71     30.10 o
 -10  13   6       43.25       61.73     22.38 o
  -9  13   6      207.18      113.44     24.69 o
  -8  13   6       25.07       30.87     18.52 o
  -7  13   6      774.44      929.11     31.64 o
  -6  13   6       53.15       43.21     15.43 o
  -5  13   6       27.31       81.80     18.52 o
  -4  13   6        8.74       14.66     14.66 o
  -3  13   6      237.99      219.93     19.29 o
  -2  13   6      305.58      238.45     18.52 o
  -1  13   6      940.49      900.33     20.17 o
   0  13   6      305.42      417.76     15.00 o
   1  13   6      485.86      482.21     28.17 o
   2  13   6       39.07       49.39     16.21 o
   3  13   6       62.41       80.26     16.98 o
   4  13   6      117.73      192.15     21.61 o
   5  13   6       65.54       76.40     20.84 o
   6  13   6       29.51        5.40     18.52 o
   7  13   6       35.33       19.29     23.15 o
   8  13   6       10.36        6.17     23.15 o
 -12  14   6      426.57      358.83     36.27 o
 -11  14   6      824.21      787.89     42.44 o
 -10  14   6      337.50      317.93     30.10 o
  -9  14   6     1004.05     1062.61     37.81 o
  -8  14   6      147.73      126.56     20.84 o
  -7  14   6       22.16       59.42     20.06 o
  -6  14   6      275.52      278.58     21.61 o
  -5  14   6     2465.67     2649.20     84.89 o
  -4  14   6     1957.83     2132.17     68.68 o
  -3  14   6      435.93      527.06     25.47 o
  -2  14   6      490.62      445.26     22.38 o
  -1  14   6     3755.99     3988.13    243.08 o
   0  14   6     1439.05     1523.97     29.64 o
   1  14   6     1436.67     1444.08     60.19 o
   2  14   6     1556.19     1572.70     53.25 o
   3  14   6      288.91      324.88     22.38 o
   4  14   6     1819.68     1754.04     43.21 o
   5  14   6     1648.73     1531.80     43.21 o
   6  14   6      393.19      350.35     27.78 o
   7  14   6      235.90      237.68     27.01 o
   8  14   6       25.39        6.17     23.92 o
 -12  15   6      758.46      767.83     41.67 o
 -11  15   6       36.09       13.12     25.47 o
 -10  15   6      371.70      396.65     30.10 o
  -9  15   6      211.80      199.87     24.69 o
  -8  15   6     2257.74     2113.65     53.25 o
  -7  15   6     4012.23     4536.75    141.99 o
  -6  15   6      788.31      752.39     30.87 o
  -5  15   6       44.62       79.48     19.29 o
  -4  15   6     3162.71     3173.95     96.46 o
  -3  15   6     3608.25     3476.45    121.15 o
  -2  15   6     4116.72     4247.36    163.60 o
  -1  15   6     3852.20     3826.94    209.13 o
   0  15   6     2245.87     2293.40     47.77 o
   1  15   6     1051.68     1090.64     42.83 o
   2  15   6     4718.14     4556.04    124.24 o
   3  15   6     3145.91     3155.43     98.78 o
   4  15   6     3187.73     3270.41    101.86 o
   5  15   6     1285.02     1139.01     39.36 o
   6  15   6      245.37      264.69     27.01 o
   7  15   6      555.66      503.91     33.95 o
   8  15   6      884.63      832.65     42.44 o
 -11  16   6      349.18      317.93     35.50 o
 -10  16   6      843.17      939.91     38.58 o
  -9  16   6      108.55      127.33     23.92 o
  -8  16   6      834.48      912.13     34.73 o
  -7  16   6      137.99      196.01     23.92 o
  -6  16   6     1218.71     1184.54     37.04 o
  -5  16   6     2480.35     2371.39     60.96 o
  -4  16   6     2810.02     2913.89     94.92 o
  -3  16   6      998.72     1096.57     34.73 o
  -2  16   6        7.12       20.06     14.66 o
  -1  16   6       42.52       42.74     10.63 o
   0  16   6      402.08      378.00     18.13 o
   1  16   6      627.93      614.17     19.91 o
   2  16   6      684.90      682.94     33.18 o
   3  16   6       13.52       35.50     16.98 o
   4  16   6      289.56      314.08     25.47 o
   5  16   6      633.06      659.02     32.41 o
   6  16   6      313.68      250.03     27.01 o
   7  16   6       16.32       12.35     24.69 o
 -11  17   6       19.72      -10.03     27.01 o
 -10  17   6      272.06      246.94     30.10 o
  -9  17   6       17.11       30.10     19.29 o
  -8  17   6       31.38       94.15     20.06 o
  -7  17   6      111.77      148.16     23.92 o
  -6  17   6      340.68      329.51     27.01 o
  -5  17   6       40.12       54.02     20.84 o
  -4  17   6      422.04      535.55     27.01 o
  -3  17   6       14.53       19.29     16.98 o
  -2  17   6       34.16       40.90     15.43 o
  -1  17   6       18.91        7.88     10.42 o
   0  17   6      134.58      122.63     22.76 o
   1  17   6      393.71      381.36     25.47 o
   2  17   6      427.76      440.63     26.24 o
   3  17   6      153.40      121.93     20.06 o
   4  17   6      256.76      270.86     24.69 o
   5  17   6       72.19       63.28     20.84 o
   7  17   6      140.68       71.77     28.55 o
 -11  18   6      865.02      736.96     51.70 o
 -10  18   6      243.19      190.61     29.32 o
  -9  18   6        6.41       51.70     21.61 o
  -8  18   6       34.13       72.54     20.06 o
  -7  18   6      440.19      466.87     31.64 o
  -6  18   6     4790.16     4676.42    142.76 o
  -5  18   6     5377.29     5580.84    183.66 o
  -4  18   6     1210.66     1233.93     38.58 o
  -3  18   6        0.29       -4.63     15.43 o
  -2  18   6        2.73        3.86     14.66 o
  -1  18   6      429.61      398.48     17.18 o
   0  18   6     5176.11     5591.06    126.32 o
   1  18   6     4194.01     4274.48    116.91 o
   2  18   6      429.63      440.63     27.01 o
   3  18   6        0.20       15.43     17.75 o
   4  18   6        1.09        0.77     18.52 o
   5  18   6      466.97      444.49     30.87 o
   6  18   6     1394.14     1152.90     70.22 o
 -10  19   6        0.02       23.92     22.38 o
  -9  19   6      146.18      162.83     26.24 o
  -8  19   6      896.27      970.78     62.51 o
  -7  19   6     2224.81     2296.54     68.68 o
  -6  19   6     1434.18     1481.64     47.07 o
  -5  19   6       62.31       74.08     21.61 o
  -4  19   6      500.88      549.44     29.32 o
  -3  19   6      871.76     1017.08     35.50 o
  -2  19   6      581.85      627.38     29.32 o
  -1  19   6     1450.84     1444.99     29.32 o
   0  19   6      705.79      861.49     41.67 o
   1  19   6      692.40      720.45     47.84 o
   2  19   6      968.42      950.72     36.27 o
   3  19   6      675.13      520.89     29.32 o
   4  19   6      547.31      634.33     33.95 o
   5  19   6      266.31      270.09     27.78 o
  -9  20   6       84.61       91.83     25.47 o
  -8  20   6      111.72       87.97     23.92 o
  -7  20   6       28.44       24.69     23.15 o
  -6  20   6       63.17       63.28     21.61 o
  -5  20   6      334.03      328.74     27.78 o
  -4  20   6      734.10      877.41     35.50 o
  -3  20   6      593.64      697.60     32.41 o
  -2  20   6       11.91       27.01     16.98 o
  -1  20   6       75.72       86.88     22.76 o
   0  20   6      284.12      266.83     25.85 o
   1  20   6      842.38      817.29     26.24 o
   2  20   6      595.40      544.04     30.87 o
   3  20   6       13.23       20.06     18.52 o
   4  20   6      125.02      119.61     23.92 o
   5  20   6       89.70      121.15     24.69 o
  -9  21   6      179.08      187.52     28.55 o
  -8  21   6      106.90       57.10     23.92 o
  -7  21   6        0.21        6.17     22.38 o
  -6  21   6        6.87       18.52     20.06 o
  -5  21   6       38.65       51.70     22.38 o
  -4  21   6      163.75      193.69     23.92 o
  -3  21   6      290.79      355.75     27.01 o
  -2  21   6      278.32      351.12     27.78 o
  -1  21   6        3.22       22.89     12.27 o
   0  21   6       56.50       55.19     13.50 o
   1  21   6       63.30      101.03     14.16 o
   2  21   6       55.97       30.10     20.06 o
   3  21   6      302.28      269.32     27.01 o
   4  21   6      481.00      537.09     33.95 o
  -8  22   6       11.30       71.77     23.15 o
  -7  22   6      695.60      652.08     39.36 o
  -6  22   6      631.63      567.96     35.50 o
  -5  22   6      535.06      510.09     32.41 o
  -4  22   6     1514.41     1604.34     60.96 o
  -3  22   6      881.95     1024.03     40.13 o
  -2  22   6      247.20      261.60     26.24 o
  -1  22   6     1449.70     1405.60     34.05 o
   0  22   6      702.37      699.74     45.53 o
   1  22   6      425.13      392.33     19.91 o
   2  22   6      552.90      462.24     30.87 o
   3  22   6      116.82       79.48     21.61 o
  -6  23   6      294.78      253.11     28.55 o
  -5  23   6      103.51      101.86     24.69 o
  -4  23   6        0.88        6.95     20.84 o
  -3  23   6      651.69      727.70     36.27 o
  -2  23   6     1650.30     1581.96     50.16 o
  -1  23   6      871.13      918.29     27.27 o
   0  23   6      277.22      298.69     18.82 o
   1  23   6       20.19       37.04     13.10 o
   2  23   6      107.90      104.95     23.15 o
  -5  24   6      568.73      584.94     36.27 o
  -4  24   6      189.43      222.25     28.55 o
  -3  24   6       51.71       70.22     23.15 o
  -2  24   6        8.35       65.59     23.15 o
  -1  24   6       56.65      115.44     26.62 o
   0  24   6      442.56      414.32     22.09 o
 -14   1   7      364.72      380.28     24.82 o
 -13   1   7      485.72      538.32     28.17 o
 -12   1   7      976.19     1102.57     30.10 o
 -11   1   7     1199.88     1391.60     30.56 o
 -10   1   7     3750.29     4052.42     94.32 o
  -9   1   7      360.98      330.31     17.18 o
  -8   1   7     5665.09     5493.29    144.47 o
  -7   1   7     3807.59     3449.48    158.97 o
  -6   1   7     1157.86      737.92     57.49 o
  -5   1   7     8047.84     6554.77    204.61 o
  -4   1   7     1556.15     1341.42     38.18 o
  -3   1   7      526.01      634.61     31.64 o
  -2   1   7    17686.76    16603.04    240.34 o
  -1   1   7     9148.66     8604.24    371.35 o
   0   1   7       24.27       54.49      6.07 o
   1   1   7     8639.54     9143.57    146.07 o
   2   1   7      341.26      333.68     13.36 o
   3   1   7    10658.09    10132.84    256.42 o
   4   1   7     5898.49     6167.15    147.04 o
   5   1   7     3922.14     3916.56     76.72 o
   6   1   7      219.14      271.07     38.58 o
   7   1   7        2.44       -5.54     13.36 o
   8   1   7       64.71      113.99     21.20 o
   9   1   7     1165.17     1185.36     34.10 o
  10   1   7      645.39      620.32     37.43 o
 -14   2   7     1473.67     1599.71     53.25 o
 -13   2   7      353.17      470.73     33.95 o
 -12   2   7       17.54       49.39     22.38 o
 -11   2   7      323.29      347.26     27.01 o
 -10   2   7     6650.24     7524.72    261.60 o
  -9   2   7    15726.17    15928.39    534.78 o
  -8   2   7     7082.30     6661.20    225.33 o
  -7   2   7      640.55      587.25     26.24 o
  -6   2   7      203.14      189.83     16.98 o
  -5   2   7    14264.17    14648.93    400.51 o
  -4   2   7    45381.47    40612.34    581.08 o
  -3   2   7    49179.82    49759.91    562.56 o
  -2   2   7    30531.24    27359.39    439.86 o
  -1   2   7       98.54       82.47      7.79 o
   0   2   7     5271.49     5152.15    109.97 o
   1   2   7     6418.00     7030.68    226.10 o
   2   2   7    21506.30    21930.57    481.53 o
   3   2   7     7437.72     7234.56    205.27 o
   4   2   7     1061.21     1186.85     34.73 o
   5   2   7     1978.79     1825.04     41.67 o
   6   2   7     1297.38     1426.08     40.90 o
   7   2   7     1417.22     1420.68     72.54 o
   8   2   7     2393.79     2578.21     77.17 o
   9   2   7      130.73      170.54     29.32 o
  10   2   7        3.30       -8.49     30.87 o
 -15   3   7       76.71      118.07     31.64 o
 -14   3   7       17.82       14.66     26.24 o
 -13   3   7        0.49      -20.84     24.69 o
 -12   3   7      627.21      713.04     36.27 o
 -11   3   7      325.41      434.46     28.55 o
 -10   3   7      129.57      145.85     23.15 o
  -9   3   7        3.65        7.72     16.98 o
  -8   3   7       49.19       18.52     15.43 o
  -7   3   7     4728.65     4137.79    162.05 o
  -6   3   7     3057.18     2788.10     90.29 o
  -5   3   7      481.30      264.69     16.98 o
  -4   3   7      484.95      499.28     18.52 o
  -3   3   7     2663.03     2365.99     75.63 o
  -2   3   7     5441.40     5332.36    208.36 o
  -1   3   7     4013.82     3760.70     74.66 o
   0   3   7     1561.91     1314.42     95.30 o
   1   3   7        0.52       48.10      8.44 o
   2   3   7      707.63      696.83     23.15 o
   3   3   7     2592.02     2886.11     94.92 o
   4   3   7     5944.65     6313.17    209.13 o
   5   3   7     2460.66     2469.40     62.51 o
   6   3   7       18.71       29.32     21.61 o
   7   3   7      194.63      168.23     24.69 o
   8   3   7      347.43      365.78     32.41 o
   9   3   7      525.99      436.77     35.50 o
  10   3   7      651.05      737.73     43.99 o
 -15   4   7       42.55       56.33     27.01 o
 -14   4   7       14.85      -20.84     26.24 o
 -13   4   7      244.05      253.11     33.18 o
 -12   4   7        0.02      -10.03     26.24 o
 -11   4   7      333.04      388.16     27.78 o
 -10   4   7      102.98       52.47     21.61 o
  -9   4   7       29.67       84.11     17.75 o
  -8   4   7      694.65      680.63     27.01 o
  -7   4   7      450.52      493.88     23.92 o
  -6   4   7       14.35       -2.32     12.35 o
  -5   4   7     1341.15     1091.94     43.99 o
  -4   4   7      148.10      158.20     13.89 o
  -3   4   7      187.94      182.89     15.43 o
  -2   4   7      128.56      276.26     15.43 o
  -1   4   7        0.82       15.81      6.99 o
   0   4   7     3710.84     3591.47    210.28 o
   1   4   7      464.93      462.63     15.05 o
   2   4   7      799.33      634.33     22.38 o
   3   4   7        2.27       34.73     13.89 o
   4   4   7     1487.45     1559.58     49.39 o
   5   4   7        6.66        6.17     16.21 o
   6   4   7      758.43      871.23     36.27 o
   7   4   7     1191.69     1139.78     47.07 o
   8   4   7       68.36       65.59     25.47 o
   9   4   7        9.02       45.53     22.38 o
 -15   5   7       35.99        8.49     25.47 o
 -14   5   7       13.56        2.32     26.24 o
 -13   5   7     1894.40     2071.21     60.19 o
 -12   5   7     7073.81     7222.99    266.23 o
 -11   5   7     2519.98     2261.04     74.85 o
 -10   5   7     1014.45     1210.01     38.58 o
  -9   5   7       31.84       20.84     16.98 o
  -8   5   7      851.00      726.16     33.18 o
  -7   5   7    17707.78    18402.42    544.04 o
  -6   5   7    32685.18    27254.44    619.66 o
  -5   5   7     7853.19     6749.94    277.04 o
  -4   5   7      403.53      522.43     19.29 o
  -3   5   7     4461.55     4874.75    134.27 o
  -2   5   7    17376.58    17011.84    374.27 o
  -1   5   7    33015.17    31527.22    649.37 o
   0   5   7    40592.36    39077.54    623.14 o
   1   5   7     1162.05      991.38     30.10 o
   2   5   7     1118.24     1225.44     40.90 o
   3   5   7       52.86       58.65     14.66 o
   4   5   7     1029.96     1084.22     32.41 o
   5   5   7     4270.35     4113.09    118.07 o
   6   5   7     4587.35     4202.61    155.11 o
   7   5   7        6.19       66.37     24.69 o
   8   5   7      257.58      297.87     30.87 o
   9   5   7      594.90      550.21     35.50 o
 -15   6   7        6.20       -0.77     25.47 o
 -14   6   7      901.91      966.92     58.65 o
 -13   6   7     2602.69     2639.17     81.80 o
 -12   6   7        6.93       57.88     27.78 o
 -11   6   7      401.86      428.29     30.10 o
 -10   6   7     2513.59     2746.43    115.75 o
  -9   6   7      506.49      497.74     27.01 o
  -8   6   7     6281.05     6685.90    209.13 o
  -7   6   7     7602.91     7246.91    213.76 o
  -6   6   7     4001.46     3248.03    125.78 o
  -5   6   7    11162.18    11270.49    340.31 o
  -4   6   7    11001.64    10825.22    321.79 o
  -3   6   7     1252.12     1263.25     26.24 o
  -2   6   7        3.53        1.54     10.80 o
  -1   6   7     1336.40     1587.54     53.63 o
   0   6   7    18740.78    17833.50    299.03 o
   1   6   7    23617.25    22808.45    562.56 o
   2   6   7     5683.09     5628.68    170.54 o
   3   6   7      228.68      296.33     19.29 o
   4   6   7      117.88      109.58     19.29 o
   5   6   7       36.05       82.57     18.52 o
   6   6   7     3524.35     3616.12     81.03 o
   7   6   7     5481.62     5404.90    182.89 o
   8   6   7      621.82      669.82     36.27 o
   9   6   7       36.95       75.63     24.69 o
 -14   7   7       54.16       71.77     27.78 o
 -13   7   7      224.26      212.21     32.41 o
 -12   7   7     1204.19     1152.90     43.99 o
 -11   7   7      764.79      784.03     36.27 o
 -10   7   7      225.18      201.41     23.92 o
  -9   7   7      137.57       57.88     18.52 o
  -8   7   7      553.76      521.66     26.24 o
  -7   7   7     5161.17     4772.11    163.60 o
  -6   7   7     1459.51     1057.21     28.55 o
  -5   7   7      159.73      158.20     16.21 o
  -4   7   7     3645.03     3574.45    121.15 o
  -3   7   7      742.05      797.92     23.15 o
  -2   7   7       12.43       53.25     11.58 o
  -1   7   7     2032.99     1985.52     43.21 o
   0   7   7     3239.82     3262.12    187.52 o
   1   7   7      715.92      810.49     27.01 o
   2   7   7      268.99      232.28     18.52 o
   3   7   7       80.42       79.48     15.43 o
   4   7   7       20.70       44.76     16.98 o
   5   7   7      316.19      245.40     23.15 o
   6   7   7      627.24      591.88     33.18 o
   7   7   7       24.26       25.47     22.38 o
   8   7   7       14.41       44.76     27.78 o
   9   7   7      261.33      225.33     28.55 o
 -14   8   7      189.65      211.44     31.64 o
 -13   8   7      112.29      127.33     30.10 o
 -12   8   7      241.14      215.30     30.87 o
 -11   8   7     1443.85     1421.45     43.99 o
 -10   8   7      843.33     1014.77     64.82 o
  -9   8   7      247.12      223.02     23.15 o
  -8   8   7     1916.97     1713.92     68.68 o
  -7   8   7      426.17      326.42     24.69 o
  -6   8   7      100.19       49.39     13.89 o
  -5   8   7     5368.47     5792.28    288.61 o
  -4   8   7     4255.98     4576.88    138.13 o
  -3   8   7     1890.22     1784.91     50.16 o
  -2   8   7     6088.15     6656.57    260.83 o
  -1   8   7        5.96       39.82      7.79 o
   0   8   7      437.93      502.46     33.57 o
   1   8   7     2927.16     2901.05     48.67 o
   2   8   7     3716.32     3812.13    114.21 o
   3   8   7      975.22     1033.29     30.10 o
   4   8   7      479.35      509.31     27.01 o
   5   8   7        1.60      -17.75     17.75 o
   6   8   7      950.74      794.07     34.73 o
   7   8   7      383.71      345.72     28.55 o
   8   8   7      109.23      113.44     25.47 o
   9   8   7      109.45      133.50     27.01 o
 -14   9   7      466.81      523.98     38.58 o
 -13   9   7      843.23      960.75     43.99 o
 -12   9   7     1187.19     1223.12     44.76 o
 -11   9   7     2671.08     2697.82     96.46 o
 -10   9   7     1020.17     1098.88     62.51 o
  -9   9   7      341.44      310.22     26.24 o
  -8   9   7     1929.29     2103.62     81.03 o
  -7   9   7    10189.97    11384.70    434.46 o
  -6   9   7    10896.61    10636.16    378.90 o
  -5   9   7     6400.74     6094.78    321.02 o
  -4   9   7     3123.54     3045.85     96.46 o
  -3   9   7     1945.97     1954.68     81.80 o
  -2   9   7    10383.59    10952.55    387.39 o
  -1   9   7     9802.70     9165.24    233.78 o
   0   9   7    10212.72     9840.43    240.57 o
   1   9   7      207.58      339.48     25.08 o
   2   9   7      694.09      653.62     25.47 o
   3   9   7     3099.29     3031.19     87.97 o
   4   9   7     8935.61     8668.36    260.83 o
   5   9   7     2796.03     2612.16     87.20 o
   6   9   7      230.74      174.40     24.69 o
   7   9   7       19.10       22.38     20.06 o
   8   9   7      184.02      261.60     29.32 o
   9   9   7      663.04      612.72     38.58 o
 -14  10   7      461.22      496.19     39.36 o
 -13  10   7      111.23       99.55     31.64 o
 -12  10   7       29.18       40.13     23.92 o
 -11  10   7        7.29       40.13     23.92 o
 -10  10   7     2392.49     2711.71    125.01 o
  -9  10   7     3991.75     4064.47    143.53 o
  -8  10   7     1196.34     1087.31     36.27 o
  -7  10   7      263.57      210.67     23.15 o
  -6  10   7      289.00      269.32     18.52 o
  -5  10   7      761.37      901.33     27.01 o
  -4  10   7     5536.83     5209.66    172.09 o
  -3  10   7     5232.35     4809.92    199.87 o
  -2  10   7      188.36      346.49     18.52 o
  -1  10   7      119.24      143.90     12.73 o
   0  10   7     1021.12      903.99     47.46 o
   1  10   7     6149.41     6029.53    121.73 o
   2  10   7     5949.51     6320.89    185.98 o
   3  10   7     2893.21     2896.91     76.40 o
   4  10   7        1.42       25.47     19.29 o
   5  10   7     1144.75     1120.49     36.27 o
   6  10   7     1178.13     1099.65     37.81 o
   7  10   7     1105.59      997.02     39.36 o
   8  10   7      591.29      601.92     35.50 o
 -14  11   7       10.58      -23.92     27.78 o
 -13  11   7      135.40      115.75     27.78 o
 -12  11   7      321.67      270.09     30.10 o
 -11  11   7       46.72       29.32     23.15 o
 -10  11   7       79.38       73.31     24.69 o
  -9  11   7       90.28       71.00     23.15 o
  -8  11   7      275.26      244.62     24.69 o
  -7  11   7      224.22      174.40     23.92 o
  -6  11   7     1129.35     1281.77     33.18 o
  -4  11   7       28.85      101.09     15.43 o
  -3  11   7       55.10       98.78     16.98 o
  -2  11   7      191.54      138.13     15.43 o
  -1  11   7       72.63      120.50     10.32 o
   0  11   7     1603.75     1623.26    125.78 o
   1  11   7      681.29      622.53     60.58 o
   2  11   7      108.17      166.68     19.29 o
   3  11   7       76.31       90.29     18.52 o
   4  11   7       53.83       74.85     19.29 o
   5  11   7       11.60       20.84     17.75 o
   6  11   7      208.74      196.01     23.92 o
   7  11   7       19.75       13.12     23.92 o
   8  11   7        0.88      -23.92     23.92 o
 -13  12   7       42.16       29.32     25.47 o
 -12  12   7       11.72       27.78     23.15 o
 -11  12   7       75.97       26.24     24.69 o
 -10  12   7     4727.52     5056.09    149.71 o
  -9  12   7     5261.29     5086.19    151.25 o
  -8  12   7     1987.78     1925.36     84.11 o
  -7  12   7      286.42      266.23     23.92 o
  -6  12   7      402.09      434.46     23.15 o
  -5  12   7       97.18      204.50     20.84 o
  -4  12   7    10139.12     9887.63    421.34 o
  -3  12   7    13923.82    13234.43    489.25 o
  -2  12   7      877.66      887.44     32.41 o
  -1  12   7        2.01        9.07      8.68 o
   0  12   7      105.54      132.73     17.75 o
   1  12   7     1840.56     1987.93     99.16 o
   2  12   7     5498.58     5588.56    198.32 o
   3  12   7     3696.79     3394.65    135.82 o
   4  12   7      331.59      291.70     25.47 o
   5  12   7      264.70      257.74     24.69 o
   7  12   7      508.00      537.09     33.18 o
   8  12   7      462.79      358.83     33.18 o
 -13  13   7      154.08       42.44     28.55 o
 -12  13   7       98.83       70.22     26.24 o
 -11  13   7      888.34      902.10     40.13 o
 -10  13   7     1578.18     1635.98     47.84 o
  -9  13   7      109.90       78.71     22.38 o
  -8  13   7     3817.97     3887.76    134.27 o
  -7  13   7     1889.04     2118.28     81.03 o
  -6  13   7      984.08     1085.76     45.53 o
  -5  13   7     1559.72     1682.28     56.33 o
  -4  13   7      769.37      895.16     29.32 o
  -3  13   7     2457.72     2615.25     67.91 o
  -2  13   7     9850.26     8733.95    378.90 o
  -1  13   7     5205.78     5308.31    204.50 o
   0  13   7      309.27      371.21     21.22 o
   1  13   7       19.03       43.99     13.89 o
   2  13   7       26.64       35.50     16.98 o
   3  13   7     7241.84     6933.61    218.39 o
   4  13   7     7540.73     7483.05    243.08 o
   5  13   7     1424.91     1432.25     41.67 o
   6  13   7      230.37      216.07     24.69 o
   7  13   7        8.73      -17.75     23.92 o
   8  13   7      218.68      225.33     30.10 o
 -13  14   7      212.16      183.66     33.18 o
 -12  14   7        1.34      -23.15     23.15 o
 -11  14   7      212.04      199.10     30.10 o
 -10  14   7     1448.75     1310.32     41.67 o
  -9  14   7     1995.42     2156.86     48.62 o
  -8  14   7     1949.26     2061.18     67.14 o
  -7  14   7       51.88       47.07     19.29 o
  -6  14   7       46.70       73.31     16.98 o
  -5  14   7     2052.68     2058.86     77.17 o
  -4  14   7     4186.54     4219.58    153.57 o
  -3  14   7     6307.17     5412.61    209.13 o
  -2  14   7     4859.15     4372.38    145.85 o
  -1  14   7      223.15      305.35     27.01 o
   0  14   7      477.34      487.53     16.64 o
   1  14   7      296.23      306.96     15.28 o
   2  14   7     1800.92     1848.96     68.68 o
   3  14   7     1192.22     1230.84     40.13 o
   4  14   7      288.49      353.43     27.01 o
   5  14   7        0.75       -5.40     18.52 o
   6  14   7      282.25      276.26     27.01 o
   7  14   7      292.86      273.95     30.10 o
 -12  15   7      158.48       91.06     34.73 o
 -11  15   7       58.16       59.42     27.01 o
 -10  15   7        3.34       27.01     21.61 o
  -9  15   7       72.77       84.89     23.15 o
  -8  15   7      509.75      569.50     29.32 o
  -7  15   7      970.84     1091.94     37.81 o
  -6  15   7      503.43      481.53     40.13 o
  -5  15   7       15.85       37.81     18.52 o
  -4  15   7        0.29       50.93     16.98 o
  -3  15   7      114.60      148.16     18.52 o
  -2  15   7      428.13      454.52     23.92 o
  -1  15   7      369.03      366.77     24.69 o
   0  15   7     2292.04     2323.65    112.28 o
   1  15   7      178.89      174.29     13.36 o
   2  15   7       77.13       68.68     18.52 o
   3  15   7       19.70       52.47     18.52 o
   4  15   7       24.11       21.61     19.29 o
   5  15   7       37.75       20.06     19.29 o
   6  15   7      250.84      245.40     27.01 o
   7  15   7      138.35      161.28     27.78 o
 -12  16   7        1.26        8.49     26.24 o
 -11  16   7      659.83      588.80     39.36 o
 -10  16   7      665.23      591.11     35.50 o
  -9  16   7      256.05      299.41     26.24 o
  -8  16   7     1332.88     1295.66     40.90 o
  -7  16   7     1962.12     2033.40     67.91 o
  -6  16   7      224.44      228.42     23.15 o
  -5  16   7     3603.78     4059.07    122.70 o
  -4  16   7     1815.10     2115.97     72.54 o
  -3  16   7       30.18       93.37     17.75 o
  -2  16   7      616.19      652.08     27.78 o
  -1  16   7       67.65      102.74     12.20 o
   0  16   7      840.91      844.37     22.09 o
   1  16   7     7155.55     6860.21    166.20 o
   2  16   7     1730.85     1732.44     70.22 o
   3  16   7        9.82        0.00     16.21 o
   4  16   7      126.70      121.93     22.38 o
   5  16   7       40.80       10.80     20.06 o
   6  16   7      846.70      709.18     37.81 o
 -11  17   7      557.47      465.33     37.04 o
 -10  17   7       92.72       77.94     23.92 o
  -9  17   7        2.14       -9.26     21.61 o
  -8  17   7      410.50      447.58     29.32 o
  -7  17   7     2786.04     3297.42    111.12 o
  -6  17   7     6498.06     6253.75    212.21 o
  -5  17   7     2353.18     2440.85     90.29 o
  -4  17   7      131.45      171.31     20.06 o
  -3  17   7      190.84      242.31     21.61 o
  -2  17   7     1333.50     1458.49     38.58 o
  -1  17   7     6383.00     6558.87    158.45 o
   0  17   7     4382.42     4580.25     84.54 o
   1  17   7       17.62       69.20     13.36 o
   2  17   7      480.63      534.01     28.55 o
   3  17   7      270.31      343.40     27.78 o
   4  17   7      228.28      263.92     25.47 o
   5  17   7     1550.24     1505.56     46.30 o
   6  17   7      483.61      466.10     33.95 o
 -11  18   7       49.54       39.36     26.24 o
 -10  18   7      111.66      120.38     23.92 o
  -9  18   7      207.41      236.14     27.01 o
  -8  18   7      540.08      509.31     31.64 o
  -7  18   7      114.50      134.27     24.69 o
  -5  18   7      306.22      344.17     27.01 o
  -4  18   7      679.15      644.36     30.87 o
  -3  18   7      416.86      400.51     26.24 o
  -2  18   7      121.63      211.44     22.38 o
  -1  18   7        7.13       26.68     11.42 o
   0  18   7       77.13      129.83     18.91 o
   1  18   7      484.59      439.33     19.10 o
   2  18   7      352.05      389.70     26.24 o
   3  18   7       81.00       85.66     19.29 o
   4  18   7       58.40       40.90     21.61 o
   5  18   7        0.09       33.18     20.84 o
 -10  19   7       36.95       33.95     23.92 o
  -9  19   7        4.82       -3.86     22.38 o
  -8  19   7       60.03       26.24     21.61 o
  -7  19   7      294.17      371.95     30.10 o
  -6  19   7     1316.92     1311.10     42.44 o
  -5  19   7      164.10      131.96     23.92 o
  -4  19   7       33.15       27.01     18.52 o
  -3  19   7       31.76       44.76     18.52 o
  -2  19   7       87.48       97.23     18.52 o
  -1  19   7      617.69      669.82     22.76 o
   0  19   7      519.17      508.42     19.91 o
   1  19   7       53.46       43.60     12.55 o
   2  19   7        7.22       51.70     18.52 o
   3  19   7       19.87        9.26     18.52 o
   4  19   7      145.84      130.42     23.92 o
   5  19   7      288.79      299.41     30.10 o
  -9  20   7      178.77      202.95     28.55 o
  -8  20   7      236.21      276.26     27.01 o
  -7  20   7       98.81      113.44     24.69 o
  -6  20   7      101.12      106.49     21.61 o
  -5  20   7     1670.65     1619.77     65.59 o
  -4  20   7     1677.96     1815.01     47.07 o
  -3  20   7     1132.43     1144.41     38.58 o
  -2  20   7      346.69      361.15     26.24 o
  -1  20   7      214.39      192.70     27.78 o
   0  20   7      914.15     1048.59     26.46 o
   1  20   7     1700.75     1523.97     31.37 o
   2  20   7     1271.13     1234.70     45.53 o
   3  20   7      561.50      567.96     32.41 o
   4  20   7        5.41        8.49     21.61 o
  -9  21   7       20.91        3.86     24.69 o
  -8  21   7      414.40      369.64     30.87 o
  -7  21   7      835.64      850.40     40.90 o
  -6  21   7     1252.88     1224.67     43.21 o
  -5  21   7     1097.09     1190.71     55.56 o
  -4  21   7      228.82      259.29     25.47 o
  -3  21   7      339.67      375.04     28.55 o
  -2  21   7     1899.08     1872.11     49.39 o
  -1  21   7     1915.02     2077.43     43.54 o
   0  21   7     1269.64     1292.37     29.73 o
   1  21   7      895.99      827.08     25.91 o
   2  21   7       72.82      114.98     23.15 o
   3  21   7      249.91      232.28     27.01 o
  -8  22   7       98.12       66.37     25.47 o
  -7  22   7       32.80        1.54     23.15 o
  -6  22   7       22.32       68.68     21.61 o
  -5  22   7        7.90        6.17     21.61 o
  -4  22   7       32.58      120.38     23.15 o
  -3  22   7       65.06       68.68     22.38 o
  -2  22   7       95.92      132.73     23.92 o
  -1  22   7       28.01       27.68     12.81 o
   0  22   7        1.46        6.70     11.97 o
   1  22   7      103.28      104.29     14.45 o
   2  22   7      139.64      138.90     23.92 o
  -6  23   7       24.34       31.64     22.38 o
  -5  23   7       28.80        3.09     21.61 o
  -4  23   7       11.74        6.17     20.84 o
  -3  23   7      375.07      390.47     32.41 o
  -2  23   7     1062.70      991.62     41.67 o
  -1  23   7       87.72      121.09     21.99 o
   0  23   7       25.15       67.70     14.19 o
   1  23   7        9.61       20.57     12.74 o
  -4  24   7     1592.12     1524.08     53.25 o
  -3  24   7     2047.59     1970.12     58.65 o
  -2  24   7      571.42      613.49     36.27 o
  -1  24   7       15.35       20.79     13.29 o
 -14   0   8     1419.68     1743.24     54.79 o
 -13   0   8      187.67      218.39     27.78 o
 -12   0   8     2508.66     2712.48     74.85 o
 -11   0   8     3203.81     3216.39    124.24 o
 -10   0   8     1913.50     2215.51     62.51 o
  -9   0   8    16905.56    16064.21    591.11 o
  -8   0   8     5085.63     4242.73    145.08 o
  -7   0   8     5461.91     4809.15    290.93 o
  -6   0   8        0.91       12.35     13.89 o
  -5   0   8      516.88      817.22     31.64 o
  -4   0   8     9914.10     8992.47    310.22 o
  -3   0   8   112171.64   108123.37    882.04 o
  -2   0   8    34211.09    34764.50    531.69 o
  -1   0   8      182.87      127.43      8.68 o
   0   0   8     6439.73     6241.23    175.95 o
   1   0   8      606.19      603.95     18.13 o
   2   0   8     9428.20     9124.42    378.13 o
   3   0   8    17923.69    18888.58    508.54 o
   4   0   8     6593.28     6345.58    189.83 o
   5   0   8       60.63       74.08     17.75 o
   6   0   8       28.93        7.72     21.61 o
   7   0   8      341.62      407.45     29.32 o
   8   0   8     2364.36     2441.62     84.11 o
   9   0   8     2155.24     2300.40     88.74 o
 -14   1   8       35.66       40.51     18.55 o
 -13   1   8       45.97       46.69     16.92 o
 -12   1   8       33.00       42.12     16.09 o
 -11   1   8     2508.14     2763.91     60.07 o
 -10   1   8    12503.61    13103.01    372.97 o
  -9   1   8     2805.77     2512.02     69.85 o
  -8   1   8      658.36      619.63     26.62 o
  -7   1   8     1605.75     1498.27     43.62 o
  -6   1   8      444.20      332.52     13.91 o
  -5   1   8     9497.01     7144.40    210.51 o
  -4   1   8    18051.00    17742.23    457.22 o
  -3   1   8     2400.80     2147.99    105.34 o
  -2   1   8    10061.83    10307.29    356.13 o
  -1   1   8     2342.94     2528.03     90.33 o
   0   1   8     3274.11     3356.14     54.24 o
   1   1   8     1184.27     1183.52     16.23 o
   2   1   8     1950.11     2006.65     45.54 o
   3   1   8      278.48      322.25     37.04 o
   4   1   8     1217.49     1336.94     28.54 o
   5   1   8      234.99      230.76     16.21 o
   6   1   8      302.36      338.23     20.46 o
   7   1   8      185.60      191.81     22.38 o
   8   1   8       24.21       20.45     19.64 o
   9   1   8      170.79      200.20     29.71 o
 -14   2   8      147.44      150.48     29.32 o
 -13   2   8      355.59      334.14     30.87 o
 -12   2   8       41.80       59.42     22.38 o
 -11   2   8      352.53      322.57     27.01 o
 -10   2   8      122.64      105.72     24.69 o
  -9   2   8       11.00        0.00     16.98 o
  -8   2   8      463.56      446.81     23.15 o
  -7   2   8     1478.22     1136.69     42.44 o
  -6   2   8      109.98       79.48     13.89 o
  -5   2   8      100.67       15.43     12.35 o
  -4   2   8      962.34      986.22     35.50 o
  -3   2   8      611.83      514.72     19.29 o
  -2   2   8     1443.39     1287.17     37.04 o
  -1   2   8      896.70      870.96     43.99 o
   0   2   8      275.65      185.52     10.08 o
   1   2   8      393.99      558.85     14.70 o
   2   2   8       10.67       35.50     15.43 o
   3   2   8       31.05       43.21     15.43 o
   4   2   8      228.35      201.41     22.38 o
   5   2   8       43.17       61.73     17.75 o
   6   2   8       24.59       45.53     22.38 o
   7   2   8       62.94       88.74     23.15 o
   8   2   8        1.53       -3.09     26.24 o
   9   2   8       19.14       54.79     27.01 o
 -15   3   8      337.40      413.62     37.04 o
 -14   3   8      230.42      262.37     33.18 o
 -13   3   8      276.47      199.10     30.87 o
 -12   3   8     1071.33     1166.79     41.67 o
 -11   3   8     3184.07     3455.61    123.47 o
 -10   3   8     3586.77     3548.22    119.61 o
  -9   3   8     1910.52     1998.67     72.54 o
  -8   3   8      169.93       81.80     16.98 o
  -7   3   8     3950.22     3534.33    165.14 o
  -6   3   8     9309.06     7806.38    340.31 o
  -5   3   8    13522.28    15142.81    391.25 o
  -4   3   8    11675.05    10393.08    328.74 o
  -3   3   8        0.70       52.47     13.89 o
  -2   3   8      153.90      194.47     14.66 o
  -1   3   8     1620.05     1636.32     36.66 o
   0   3   8    19235.94    18864.99    726.16 o
   1   3   8    11682.95    11415.13    260.44 o
   2   3   8     1839.55     2019.50     53.25 o
   3   3   8       20.41       19.29     15.43 o
   4   3   8     1762.33     2059.63     48.62 o
   5   3   8     2551.46     2467.85     84.89 o
   6   3   8     3158.90     3297.42     73.31 o
   7   3   8     1545.54     1620.54     47.84 o
   8   3   8      137.21       98.78     26.24 o
   9   3   8      240.21      197.55     30.87 o
 -15   4   8        7.03        8.49     26.24 o
 -14   4   8     2202.82     2381.43     65.59 o
 -13   4   8     4339.41     4495.08    148.94 o
 -12   4   8     1537.19     1794.94     88.74 o
 -11   4   8       59.48       57.88     23.15 o
 -10   4   8     1944.98     2086.64     54.79 o
  -9   4   8     2268.18     2264.90     94.15 o
  -8   4   8     9990.73     8893.69    441.40 o
  -7   4   8    20974.03    20488.29    588.03 o
  -6   4   8     3621.84     3025.01    108.81 o
  -5   4   8      567.67      469.96     20.06 o
  -4   4   8     2488.88     2814.34    114.21 o
  -3   4   8     8310.89     8290.23    269.32 o
  -2   4   8    11566.95    10382.28    311.76 o
  -1   4   8    18948.12    18549.71    288.79 o
   0   4   8      450.15      487.41     13.91 o
   1   4   8     3778.28     3510.26     77.98 o
   2   4   8     5618.47     5662.64    185.20 o
   3   4   8     8389.86     8216.15    233.82 o
   4   4   8     4003.15     4230.39    125.01 o
   5   4   8      297.31      273.95     23.15 o
   6   4   8      722.84      802.55     37.04 o
   7   4   8     2462.26     2273.39     76.40 o
   8   4   8      541.45      599.60     37.04 o
   9   4   8      579.56      442.95     35.50 o
 -15   5   8      109.27      107.26     28.55 o
 -14   5   8      286.82      288.61     35.50 o
 -13   5   8       10.80       26.24     28.55 o
 -12   5   8      562.09      676.00     37.04 o
 -11   5   8       34.67       71.77     20.84 o
 -10   5   8       82.92       93.37     21.61 o
  -9   5   8     1570.96     1556.49     55.56 o
  -8   5   8      120.74       88.74     19.29 o
  -7   5   8      635.20      537.87     24.69 o
  -6   5   8     3533.44     2955.56    118.84 o
  -5   5   8     6267.01     5673.44    184.43 o
  -4   5   8       79.08      128.87     13.89 o
  -3   5   8     1590.07     1696.17     49.39 o
  -2   5   8     1743.36     1791.86     52.47 o
  -1   5   8     8058.26     7278.58    295.17 o
   0   5   8     4170.81     3724.27    159.74 o
   1   5   8     2298.59     2202.89     38.81 o
   2   5   8        2.80       20.84     14.66 o
   3   5   8      882.21      848.86     28.55 o
   4   5   8       61.80       80.26     20.84 o
   5   5   8      792.59      899.79     33.18 o
   6   5   8      130.61      175.94     27.01 o
   8   5   8       15.86        3.09     23.92 o
   9   5   8       92.93       91.06     27.78 o
 -15   6   8        0.06       40.90     26.24 o
 -14   6   8      167.58      168.23     32.41 o
 -13   6   8     1000.20     1001.65     45.53 o
 -12   6   8       94.75       50.16     27.01 o
 -11   6   8       19.38        6.17     23.15 o
 -10   6   8      212.07      152.02     23.92 o
  -9   6   8      171.99       84.11     20.84 o
  -8   6   8     1166.04     1209.23     37.04 o
  -7   6   8     5865.27     5719.74    185.20 o
  -6   6   8      130.02       70.22     14.66 o
  -5   6   8      164.65      137.36     15.43 o
  -4   6   8       38.36       39.36     10.80 o
  -3   6   8      153.14      122.70     13.89 o
  -2   6   8     8643.25     9817.40    314.85 o
  -1   6   8     8719.89     8735.02    211.00 o
   0   6   8      770.04      708.95     37.04 o
   1   6   8      277.56      293.51     45.53 o
   2   6   8       24.23       65.59     14.66 o
   3   6   8      128.27      148.94     18.52 o
   4   6   8      461.18      543.27     27.78 o
   5   6   8      837.89      689.12     30.87 o
   6   6   8       56.31       75.63     24.69 o
   7   6   8      131.71      141.22     24.69 o
   8   6   8       35.95       68.68     24.69 o
   9   6   8        4.49       26.24     23.92 o
 -15   7   8      279.23      281.67     33.18 o
 -14   7   8      610.70      667.51     40.90 o
 -13   7   8       68.59       73.31     29.32 o
 -12   7   8     3768.14     4028.98    141.22 o
 -11   7   8     2705.34     2899.23    108.81 o
 -10   7   8     2442.49     2650.74     90.29 o
  -9   7   8      155.27       92.60     20.84 o
  -8   7   8      850.00      753.94     29.32 o
  -7   7   8     4202.39     3747.31    129.64 o
  -6   7   8    19697.94    15864.34    460.70 o
  -5   7   8    11748.37    11820.70    351.12 o
  -4   7   8     3852.88     4196.43    133.50 o
  -3   7   8      367.49      310.99     17.75 o
  -2   7   8      452.40      401.28     18.52 o
  -1   7   8    11067.20    11215.65    242.29 o
   0   7   8    34149.03    32194.32   1531.80 o
   1   7   8     8217.49     7878.18    174.81 o
   2   7   8      678.90      667.51     25.47 o
   3   7   8      360.76      376.58     22.38 o
   4   7   8     1063.22     1047.95     33.95 o
   5   7   8     5542.74     5356.28    133.50 o
   6   7   8     4230.19     4036.69    107.26 o
   7   7   8      833.70      662.88     35.50 o
   8   7   8        7.85       -7.72     22.38 o
 -14   8   8     1085.55     1085.76     48.62 o
 -13   8   8     2554.00     3182.44    121.93 o
 -12   8   8     1942.63     2207.02     56.33 o
 -11   8   8       80.95       53.25     23.92 o
 -10   8   8       26.24       29.32     20.06 o
  -9   8   8     1251.82     1345.82     42.44 o
  -8   8   8     5791.11     5463.54    171.31 o
  -7   8   8     7714.88     7716.87    219.93 o
  -6   8   8     8927.31     7843.42    338.00 o
  -5   8   8        3.07       25.47     13.12 o
  -4   8   8     2136.86     2057.32     76.40 o
  -3   8   8     4539.17     4668.71    152.02 o
  -2   8   8     6004.90     5911.89    180.57 o
  -1   8   8     4434.87     5001.95    108.39 o
   0   8   8      300.92      323.36     13.61 o
   1   8   8      493.83      573.79     16.58 o
   2   8   8     2480.89     2369.85     83.34 o
   3   8   8     2084.30     2153.78     52.47 o
   4   8   8      757.21      769.37     31.64 o
   5   8   8      940.01      926.80     35.50 o
   6   8   8       97.91      155.88     24.69 o
   7   8   8      642.92      557.93     33.95 o
   8   8   8      292.70      310.99     30.87 o
 -14   9   8        3.37      -24.69     24.69 o
 -13   9   8      234.83      202.95     31.64 o
 -12   9   8      103.65      104.95     26.24 o
 -11   9   8      108.27      105.72     24.69 o
 -10   9   8      685.72      636.64     33.18 o
  -9   9   8        2.33      -20.06     20.06 o
  -8   9   8        1.81       -9.26     16.21 o
  -7   9   8     2408.94     2382.20     73.31 o
  -6   9   8     1187.58     1043.32     41.67 o
  -5   9   8      783.02      892.84     28.55 o
  -4   9   8        8.73       47.07     13.89 o
  -3   9   8      925.78      990.07     27.78 o
  -2   9   8      212.07      152.02     15.43 o
  -1   9   8      439.58      491.09     14.39 o
   0   9   8     1740.17     1831.55     90.67 o
   1   9   8      192.50      194.03     38.20 o
   2   9   8      655.17      540.18     25.47 o
   3   9   8     1176.11     1039.46     33.18 o
   4   9   8      625.12      746.99     31.64 o
   5   9   8      748.45      775.55     32.41 o
   6   9   8     1088.60     1082.68     43.21 o
   7   9   8      376.35      354.98     30.10 o
   8   9   8        2.76      -18.52     23.92 o
 -14  10   8      195.71      160.51     31.64 o
 -13  10   8       24.80       52.47     26.24 o
 -12  10   8      543.95      439.86     36.27 o
 -11  10   8      313.90      299.41     30.87 o
 -10  10   8       14.26      -21.61     21.61 o
  -9  10   8     3365.29     3373.82    114.21 o
  -8  10   8     5735.90     5417.24    164.37 o
  -7  10   8      497.13      485.39     27.01 o
  -6  10   8     1187.79     1222.35     33.95 o
  -5  10   8      107.56      166.68     17.75 o
  -4  10   8     2238.49     2238.66     76.40 o
  -3  10   8     7400.98     7989.27    368.09 o
  -2  10   8     8804.97     8049.47    321.79 o
  -1  10   8       28.93       24.16      8.53 o
   0  10   8     1001.17      965.16     37.43 o
   1  10   8     1773.28     1787.36     42.83 o
   2  10   8     4087.95     4115.41    121.93 o
   3  10   8     4512.24     4581.50    129.64 o
   4  10   8     1482.29     1324.21     38.58 o
   5  10   8        2.84       16.21     17.75 o
   6  10   8       25.47       13.89     20.06 o
   7  10   8      160.83      157.42     25.47 o
   8  10   8      613.13      547.13     37.81 o
 -14  11   8        0.14       24.69     27.01 o
 -13  11   8      111.16      154.34     29.32 o
 -12  11   8       76.88       15.43     25.47 o
 -11  11   8     3510.96     3488.80    107.26 o
 -10  11   8     7904.42     7886.64    216.84 o
  -9  11   8     1328.68     1506.33     43.99 o
  -8  11   8      356.70      327.20     25.47 o
  -7  11   8      302.92      327.97     23.92 o
  -6  11   8     1731.64     1776.42     48.62 o
  -5  11   8    14717.82    15074.13    514.72 o
  -4  11   8    15391.21    15967.75    467.64 o
  -3  11   8     1467.17     1507.88     37.04 o
  -2  11   8     1842.97     1910.70     49.39 o
  -1  11   8     4773.56     4947.20    132.34 o
   0  11   8        4.93        8.72      8.99 o
   1  11   8     4900.07     4998.36    328.35 o
   2  11   8     6840.81     7336.43    252.34 o
   3  11   8       79.00      135.82     21.61 o
   4  11   8     1298.47     1223.90     38.58 o
   5  11   8      661.76      673.68     31.64 o
   6  11   8      231.39      169.00     23.92 o
   7  11   8      450.04      353.43     31.64 o
 -13  12   8       50.68       50.93     27.01 o
 -12  12   8      506.57      290.15     32.41 o
 -11  12   8      378.49      255.43     32.41 o
 -10  12   8       64.72       37.81     24.69 o
  -9  12   8     2934.73     3139.22    106.49 o
  -8  12   8     4314.38     4042.87    142.76 o
  -7  12   8      652.64      849.63     30.87 o
  -6  12   8       88.36       81.80     16.21 o
  -5  12   8       63.02      139.68     20.06 o
  -4  12   8     2851.89     2973.31     83.34 o
  -3  12   8     9733.40     8962.37    283.21 o
  -2  12   8     2823.76     2955.56     88.74 o
  -1  12   8      552.14      620.82     17.44 o
   0  12   8      431.64      356.90     14.73 o
   1  12   8      277.30      314.81     29.32 o
   2  12   8     2784.76     2906.94     91.06 o
   3  12   8     3109.01     3368.41    108.81 o
   4  12   8      257.62      267.78     25.47 o
   5  12   8        6.90       -3.09     17.75 o
   6  12   8      154.49      122.70     21.61 o
   7  12   8      269.64      304.04     29.32 o
 -13  13   8       19.21       -8.49     23.92 o
 -12  13   8       11.57       14.66     23.92 o
 -11  13   8        2.11       20.84     23.92 o
 -10  13   8        8.45      -21.61     21.61 o
  -9  13   8      229.54      109.58     28.55 o
  -8  13   8       86.76       61.73     21.61 o
  -7  13   8      164.53      138.90     21.61 o
  -6  13   8       13.54       45.53     16.21 o
  -5  13   8     1307.49     1371.29     47.84 o
  -4  13   8        1.17       22.38     15.43 o
  -3  13   8       43.76       43.21     17.75 o
  -2  13   8       34.16       57.10     16.21 o
  -1  13   8        0.83       16.62      9.54 o
   0  13   8      110.60      139.09     12.00 o
   1  13   8      351.05      309.28     15.00 o
   2  13   8       79.89      103.41     19.29 o
   3  13   8      217.39      209.90     22.38 o
   4  13   8       23.84       42.44     19.29 o
   5  13   8       63.28       82.57     21.61 o
   6  13   8        0.38        2.32     19.29 o
   7  13   8       18.00       10.03     26.24 o
 -13  14   8      180.25      148.16     31.64 o
 -12  14   8       85.82       63.28     27.78 o
 -11  14   8        7.87      -13.12     24.69 o
 -10  14   8       20.14      -21.61     21.61 o
  -9  14   8     1123.04     1080.36     54.02 o
  -8  14   8     5276.87     5323.87    185.20 o
  -7  14   8      460.01      516.26     29.32 o
  -6  14   8      667.62      745.45     33.95 o
  -5  14   8       12.67       33.18     19.29 o
  -4  14   8     3881.62     4126.21    123.47 o
  -3  14   8     4418.86     4390.90    145.08 o
  -2  14   8     3939.24     3893.16     98.78 o
  -1  14   8     2414.13     2361.80    145.85 o
   0  14   8     1171.75     1152.80     27.78 o
   1  14   8      528.60      438.16     17.44 o
   2  14   8     1077.51     1127.43     35.50 o
   3  14   8     1471.45     1446.91     44.76 o
   4  14   8     1376.22     1311.87     43.21 o
   5  14   8      482.75      452.21     30.87 o
   6  14   8        1.26       35.50     21.61 o
   7  14   8      169.84      145.85     27.78 o
 -12  15   8     1216.28     1174.51     47.07 o
 -11  15   8     1843.08     1742.47     50.93 o
 -10  15   8     1405.82     1569.61     55.56 o
  -9  15   8      925.50      920.62     36.27 o
  -8  15   8      629.32      659.02     32.41 o
  -7  15   8      352.18      412.85     28.55 o
  -6  15   8     2775.31     3040.45    103.41 o
  -5  15   8     3895.40     3515.03    157.42 o
  -4  15   8     1133.99     1321.90     36.27 o
  -3  15   8      281.26      399.73     24.69 o
  -2  15   8       67.70       59.42     15.43 o
  -1  15   8     1161.00     1205.80     28.55 o
   0  15   8     2418.35     2392.29    203.34 o
   1  15   8     3739.92     3620.91    118.45 o
   2  15   8      255.14      232.28     23.15 o
   3  15   8       83.91       71.00     19.29 o
   4  15   8      781.78      886.67     36.27 o
   5  15   8     1765.23     1705.43     48.62 o
   6  15   8      501.28      491.56     33.95 o
 -12  16   8       55.68       39.36     30.87 o
 -11  16   8       19.75       13.12     23.92 o
 -10  16   8       86.29       73.31     22.38 o
  -9  16   8      326.56      305.59     28.55 o
  -8  16   8      743.07      663.65     33.18 o
  -7  16   8      385.30      459.15     30.10 o
  -6  16   8        7.99       18.52     18.52 o
  -5  16   8      578.02      574.14     29.32 o
  -4  16   8      724.23      826.48     31.64 o
  -3  16   8     1085.38     1205.37     36.27 o
  -2  16   8     1526.32     1577.33     47.84 o
  -1  16   8     1077.99     1010.11     33.57 o
   0  16   8      105.08      101.55     12.55 o
   1  16   8      837.44      872.77     27.78 o
   2  16   8      708.65      731.56     31.64 o
   3  16   8      596.72      581.08     30.10 o
   4  16   8      808.24      827.25     36.27 o
   5  16   8        2.03       -7.72     20.84 o
   6  16   8      300.91      352.66     30.87 o
 -11  17   8        4.38       19.29     25.47 o
 -10  17   8       10.02       20.06     21.61 o
  -9  17   8        3.14      -25.47     25.47 o
  -8  17   8        3.99      -19.29     19.29 o
  -7  17   8      464.66      520.89     33.18 o
  -6  17   8     2024.00     2146.83     60.96 o
  -5  17   8      209.50      198.32     24.69 o
  -4  17   8        8.35        1.54     16.21 o
  -3  17   8      186.40      181.35     20.84 o
  -2  17   8       54.04       72.54     17.75 o
  -1  17   8      563.50      676.44     32.03 o
   0  17   8     1179.37     1182.59     26.19 o
   1  17   8      368.05      350.10     17.73 o
   2  17   8       24.87       50.16     18.52 o
   3  17   8        4.52      -16.98     16.98 o
   4  17   8        6.30      -13.12     19.29 o
   5  17   8      113.68       84.11     25.47 o
 -11  18   8        0.49       -6.17     24.69 o
 -10  18   8       88.81       69.45     23.15 o
  -9  18   8      110.46      139.68     24.69 o
  -8  18   8     2191.99     2072.75     91.06 o
  -7  18   8     3877.81     3972.64    131.96 o
  -6  18   8      685.33      763.20     34.73 o
  -5  18   8      183.83      192.15     23.15 o
  -4  18   8       18.77       42.44     17.75 o
  -3  18   8      216.80      264.69     23.15 o
  -2  18   8     1994.55     1848.96     54.02 o
  -1  18   8     1904.38     1970.67     39.84 o
   0  18   8       21.21        7.48     12.27 o
   1  18   8     1564.52     1423.29     57.88 o
   2  18   8      186.11      162.83     22.38 o
   3  18   8      252.44      233.82     24.69 o
   4  18   8      485.26      429.83     30.87 o
   5  18   8      220.07      205.27     27.78 o
 -10  19   8      336.42      212.99     27.78 o
  -9  19   8        1.39      -13.12     23.15 o
  -8  19   8        1.13      -19.29     19.29 o
  -7  19   8      633.76      661.34     35.50 o
  -6  19   8     2269.09     2235.58     52.47 o
  -5  19   8     1663.03     1558.81     44.76 o
  -4  19   8      587.28      567.19     30.10 o
  -3  19   8       40.41       62.51     19.29 o
  -2  19   8      169.29      196.78     23.15 o
  -1  19   8     1392.01     1345.48     74.85 o
   0  19   8     3583.76     3486.09     76.26 o
   1  19   8     1713.91     1811.87     81.03 o
   2  19   8      221.30      145.08     23.92 o
   3  19   8       63.83       56.33     20.84 o
   4  19   8      401.37      434.46     32.41 o
  -9  20   8      202.26      196.01     27.78 o
  -8  20   8      193.93      157.42     25.47 o
  -7  20   8      264.88      319.48     30.87 o
  -6  20   8       97.39      107.26     23.15 o
  -5  20   8        3.20       -5.40     19.29 o
  -4  20   8       82.11       71.77     20.06 o
  -3  20   8      293.09      338.77     27.01 o
  -2  20   8      100.67      132.73     21.61 o
  -1  20   8       40.57       45.57     13.06 o
   0  20   8        8.65       13.39     20.45 o
   1  20   8      154.94      151.11     15.25 o
   2  20   8      171.50       96.46     22.38 o
   3  20   8        0.62      -19.29     19.29 o
  -9  21   8       66.38       37.81     26.24 o
  -8  21   8       11.97        2.32     20.84 o
  -7  21   8       71.43       64.82     24.69 o
  -6  21   8      122.48       86.43     23.92 o
  -5  21   8      365.18      402.05     30.10 o
  -4  21   8      828.42      815.67     36.27 o
  -3  21   8       44.12       67.14     22.38 o
  -2  21   8      142.32      156.65     23.15 o
  -1  21   8      311.01      247.57     17.13 o
   0  21   8      236.58      215.36     18.52 o
   1  21   8      221.65      188.49     21.61 o
   2  21   8      137.73       97.23     23.15 o
   3  21   8       75.56      100.32     23.92 o
  -7  22   8      146.03       86.43     27.01 o
  -6  22   8      134.75      120.38     23.92 o
  -5  22   8       19.14       -3.86     22.38 o
  -4  22   8      408.23      348.03     30.10 o
  -3  22   8     2243.85     2198.54     55.56 o
  -2  22   8     1079.93     1142.10     42.44 o
  -1  22   8       88.20       87.92     14.70 o
   0  22   8      107.02      122.48     15.80 o
   1  22   8        3.54        7.99     17.75 o
   2  22   8      324.56      267.00     27.01 o
  -6  23   8      529.33      485.39     33.95 o
  -5  23   8      978.84      900.56     41.67 o
  -4  23   8      575.44      555.61     35.50 o
  -3  23   8        0.08       -8.49     20.06 o
  -2  23   8      585.27      543.27     34.73 o
  -1  23   8      788.93      722.62     35.50 o
   0  23   8      603.68      697.97     42.06 o
 -14   1   9      142.89      264.92     21.83 o
 -13   1   9       68.54      107.49     31.64 o
 -12   1   9        0.31       -3.93     15.54 o
 -11   1   9     1119.11     1131.68     72.54 o
 -10   1   9     6207.08     6311.12    163.11 o
  -9   1   9     5521.83     5204.54    317.16 o
  -8   1   9      259.68      283.97     15.00 o
  -7   1   9      587.16      469.96     15.28 o
  -6   1   9      911.59      631.39     17.13 o
  -5   1   9    11354.78     8567.95    358.06 o
  -4   1   9    24141.30    25046.36    710.34 o
  -3   1   9     8964.28     7806.60    588.41 o
  -2   1   9     2033.43     1853.16     77.55 o
  -1   1   9       50.63       62.38      5.57 o
   0   1   9       81.49      114.55      6.95 o
   1   1   9     1962.89     2057.75     30.72 o
   2   1   9     9548.99     9475.96    278.62 o
   3   1   9      358.90      320.79     16.64 o
   4   1   9      261.87      193.02     19.29 o
   5   1   9       71.81      121.62     14.45 o
   6   1   9      460.54      523.29     24.72 o
   7   1   9      594.92      528.06     25.08 o
   8   1   9      397.09      477.93     27.27 o
 -14   2   9      235.04      238.45     30.10 o
 -13   2   9      130.18      120.38     28.55 o
 -12   2   9     2920.27     3123.02    128.10 o
 -11   2   9     3312.55     3298.96    117.30 o
 -10   2   9     1585.40     1612.83     54.02 o
  -9   2   9      129.18      152.79     20.06 o
  -8   2   9     3690.22     3669.37    120.38 o
  -7   2   9     6032.27     5346.25    209.90 o
  -6   2   9     4107.86     3515.03    138.13 o
  -5   2   9     5610.19     4558.35    236.14 o
  -4   2   9      834.97      780.18     23.92 o
  -3   2   9    16326.56    16532.62    396.65 o
  -2   2   9     5565.20     4860.08    162.05 o
  -1   2   9     7120.61     6590.00    182.50 o
   0   2   9     1850.47     1800.34    155.49 o
   1   2   9      730.01      706.78     16.89 o
   2   2   9     1564.92     1628.26     54.02 o
   3   2   9     7091.69     7108.78    209.13 o
   4   2   9     1997.10     2181.56     45.53 o
   5   2   9      965.63      961.52     34.73 o
   6   2   9       19.12       23.92     22.38 o
   7   2   9       72.63       48.62     21.61 o
   8   2   9      562.69      544.04     39.36 o
 -15   3   9      554.39      612.72     39.36 o
 -14   3   9      724.89      766.29     40.13 o
 -13   3   9      309.77      263.92     30.10 o
 -12   3   9       62.35       65.59     23.92 o
 -11   3   9     2069.66     2102.85     68.68 o
 -10   3   9     3909.61     3957.21    128.87 o
  -9   3   9     3446.05     3007.26     88.74 o
  -8   3   9     3506.81     3266.55    105.72 o
  -7   3   9      179.12      176.72     17.75 o
  -6   3   9      233.86      133.50     15.43 o
  -5   3   9     2364.43     2397.63     98.78 o
  -4   3   9     1744.84     1196.11     35.50 o
  -3   3   9     6245.09     6589.43    254.66 o
  -2   3   9      403.45      393.56     17.75 o
  -1   3   9      210.42      211.43     15.05 o
   0   3   9     1322.58     1422.60     69.45 o
   1   3   9     1698.75     1588.51     41.67 o
   2   3   9     5843.26     5908.03    211.44 o
   3   3   9     2649.32     2548.88     96.46 o
   4   3   9      179.31      134.27     22.38 o
   5   3   9      228.00      134.27     20.84 o
   6   3   9      330.53      355.75     31.64 o
   7   3   9       11.10       33.95     20.84 o
   8   3   9      277.45      243.85     32.41 o
 -15   4   9       17.93        3.09     26.24 o
 -14   4   9      109.70       84.89     29.32 o
 -13   4   9      821.36      881.27     41.67 o
 -12   4   9      490.48      469.19     32.41 o
 -11   4   9      530.68      383.53     27.78 o
 -10   4   9      341.99      345.72     26.24 o
  -9   4   9       28.10        4.63     16.98 o
  -8   4   9      419.80      317.93     22.38 o
  -7   4   9      105.86       59.42     16.98 o
  -6   4   9     4176.01     3901.65    145.85 o
  -5   4   9     1506.36     1412.96     59.42 o
  -4   4   9      587.98      550.98     19.29 o
  -3   4   9      120.14      148.94     14.66 o
  -2   4   9     4706.10     4533.66    155.11 o
  -1   4   9     6828.66     6598.15    188.46 o
   0   4   9     2693.27     2803.70    101.48 o
   1   4   9      136.67      168.49     29.71 o
   2   4   9      151.07      129.64     16.98 o
   3   4   9      273.14      301.73     21.61 o
   4   4   9        0.40       23.92     18.52 o
   5   4   9      500.23      547.90     28.55 o
   6   4   9      584.63      635.10     34.73 o
   7   4   9       15.58       29.32     20.84 o
   8   4   9        1.69       20.06     23.92 o
 -15   5   9      392.09      432.92     36.27 o
 -14   5   9     2775.15     3234.14    122.70 o
 -13   5   9      773.04      962.29     43.99 o
 -12   5   9      106.51       81.03     24.69 o
 -11   5   9       91.60       81.80     22.38 o
 -10   5   9      175.71      154.34     22.38 o
  -9   5   9     3897.20     3838.37    133.50 o
  -8   5   9     8589.17     7674.43    241.54 o
  -7   5   9      663.38      548.67     25.47 o
  -6   5   9     6352.89     5705.85    288.61 o
  -5   5   9     6271.45     6767.69    273.95 o
  -4   5   9      343.52      297.87     16.21 o
  -3   5   9     1951.12     2009.47     58.65 o
  -2   5   9     1969.19     1946.19     71.77 o
  -1   5   9     2124.66     2182.50     82.18 o
   0   5   9    10689.90    10417.97    372.34 o
   1   5   9     6115.46     5998.72    354.59 o
   2   5   9       91.08      131.19     17.75 o
   3   5   9      198.70      201.41     20.06 o
   4   5   9      106.53       89.52     21.61 o
   5   5   9     1329.26     1198.43     38.58 o
   6   5   9     2735.03     2913.89     82.57 o
   7   5   9      947.13      896.70     40.13 o
   8   5   9        0.50       27.78     24.69 o
 -15   6   9      119.95      164.37     30.10 o
 -14   6   9      164.11      141.22     30.87 o
 -13   6   9     3322.94     3796.70    176.72 o
 -12   6   9     3318.36     3596.06    133.50 o
 -11   6   9     1209.72     1306.47     42.44 o
 -10   6   9      610.77      507.77     29.32 o
  -9   6   9      384.29      324.11     24.69 o
  -8   6   9     4626.78     4254.31    105.72 o
  -7   6   9    30681.03    28711.38    653.62 o
  -6   6   9    10769.96     9294.20    357.29 o
  -5   6   9     1694.17     1804.20     75.63 o
  -4   6   9     2261.47     2085.10     69.45 o
  -3   6   9     1194.86     1375.15     34.73 o
  -2   6   9     3277.69     3174.72    114.98 o
  -1   6   9    26792.46    26888.44    551.37 o
   0   6   9     4308.05     4262.82    186.75 o
   1   6   9      280.93      251.54     13.61 o
   2   6   9      125.46      136.59     17.75 o
   3   6   9      205.04      249.25     20.84 o
   4   6   9     1407.19     1598.16     52.47 o
   5   6   9     2569.58     2485.60     77.94 o
   6   6   9      668.74      598.83     35.50 o
   7   6   9      186.65      185.20     26.24 o
   8   6   9      218.74      181.35     30.10 o
 -15   7   9       44.89       43.21     29.32 o
 -14   7   9      387.41      487.71     37.81 o
 -13   7   9       26.93       50.93     27.01 o
 -12   7   9        5.93       27.01     23.92 o
 -11   7   9       11.38      -10.03     20.06 o
 -10   7   9      153.41      161.28     22.38 o
  -9   7   9      324.82      191.38     22.38 o
  -8   7   9      125.72       43.99     16.98 o
  -7   7   9        0.70       27.01     17.75 o
  -6   7   9     1022.76      912.91     35.50 o
  -5   7   9      797.98      926.02     26.24 o
  -4   7   9     1361.00     1434.57     41.67 o
  -3   7   9      601.74      665.97     23.15 o
  -2   7   9       10.94        4.63     11.58 o
  -1   7   9      399.35      331.07     27.78 o
   0   7   9     4098.21     3749.09    293.24 o
   1   7   9      249.39      292.49     13.91 o
   2   7   9      112.84      129.64     17.75 o
   3   7   9      132.94      139.68     19.29 o
   4   7   9      650.12      688.34     30.87 o
   5   7   9      181.86      209.90     23.92 o
   6   7   9      565.25      554.07     33.18 o
   7   7   9       62.83       14.66     20.84 o
   8   7   9        2.30       18.52     23.92 o
 -15   8   9       18.50       43.21     27.78 o
 -14   8   9        0.03      -15.43     26.24 o
 -13   8   9      339.39      301.73     33.95 o
 -12   8   9      697.61      714.58     37.81 o
 -11   8   9       90.57       47.84     22.38 o
 -10   8   9       33.77       52.47     19.29 o
  -9   8   9       67.14       33.18     18.52 o
  -8   8   9     1194.72     1084.22     34.73 o
  -7   8   9     2302.48     2457.82     99.55 o
  -6   8   9     1940.02     1841.24     64.82 o
  -5   8   9      713.53      913.68     27.01 o
  -4   8   9       23.03       58.65     13.12 o
  -3   8   9      205.92      219.16     17.75 o
  -2   8   9     1569.41     1619.77     44.76 o
  -1   8   9      348.80      374.15     13.51 o
   0   8   9       59.26      127.99     19.29 o
   1   8   9     1005.01      881.96     20.17 o
   2   8   9      172.53      195.24     19.29 o
   3   8   9     1251.79     1181.45     44.76 o
   4   8   9     1506.10     1477.78     82.57 o
   5   8   9       62.78       35.50     18.52 o
   6   8   9      139.10      125.78     23.15 o
   7   8   9        0.24       13.89     20.84 o
   8   8   9       53.05      100.32     27.01 o
 -14   9   9     1092.45     1119.72     48.62 o
 -13   9   9      340.34      265.46     32.41 o
 -12   9   9       46.70       63.28     25.47 o
 -11   9   9      630.17      588.80     33.18 o
 -10   9   9     3205.40     3562.88     94.15 o
  -9   9   9     1353.02     1301.84     40.13 o
  -8   9   9     4429.98     4024.35    144.31 o
  -7   9   9      241.84      236.91     22.38 o
  -6   9   9     1841.69     1811.92     57.88 o
  -5   9   9     2399.51     2680.07     72.54 o
  -4   9   9     7475.34     7646.65    216.84 o
  -3   9   9     6175.76     6103.27    196.01 o
  -2   9   9      383.53      360.38     20.06 o
  -1   9   9       38.17       35.57     18.91 o
   0   9   9     3780.49     3714.90    221.09 o
   1   9   9     4167.46     4283.10    229.96 o
   2   9   9     3660.72     3659.34    101.86 o
   3   9   9     1859.63     1882.14     73.31 o
   5   9   9      452.20      507.77     29.32 o
   6   9   9      792.01      719.21     36.27 o
   7   9   9      647.80      628.15     36.27 o
 -14  10   9      309.19      251.57     33.95 o
 -13  10   9     1106.65     1291.80     75.63 o
 -12  10   9     1889.36     1906.07     55.56 o
 -11  10   9     1542.96     1652.95     49.39 o
 -10  10   9      644.33      552.53     33.18 o
  -9  10   9     2045.42     2048.06     68.68 o
  -8  10   9      396.47      246.94     21.61 o
  -7  10   9     2517.50     2741.80     82.57 o
  -6  10   9     3188.61     3306.68    128.87 o
  -5  10   9     2699.14     2891.51    102.63 o
  -4  10   9      100.02       83.34     16.21 o
  -3  10   9     5601.99     5860.19    203.73 o
  -2  10   9     4520.99     4529.03    138.13 o
  -1  10   9     1387.71     1528.25     40.20 o
   0  10   9     2038.25     2099.35    115.75 o
   1  10   9     1953.90     1868.11     55.18 o
   2  10   9     1683.96     1687.68     39.36 o
   3  10   9     2657.81     2705.53     71.00 o
   4  10   9     1172.84     1201.52     37.81 o
   5  10   9      479.64      372.72     27.01 o
   6  10   9      120.61      172.86     24.69 o
   7  10   9        0.13        9.26     21.61 o
 -14  11   9       58.98       98.00     28.55 o
 -13  11   9        8.65        3.09     24.69 o
 -12  11   9       19.04       38.58     24.69 o
 -11  11   9      138.49      100.32     27.01 o
 -10  11   9        8.91        2.32     20.06 o
  -9  11   9       70.44       26.24     21.61 o
  -8  11   9      162.52      108.04     18.52 o
  -7  11   9       62.92       33.95     17.75 o
  -6  11   9       33.73       44.76     14.66 o
  -5  11   9      146.24      138.13     19.29 o
  -4  11   9       32.71       37.04     15.43 o
  -3  11   9      132.07      183.66     20.06 o
  -2  11   9       55.03       93.37     15.43 o
  -1  11   9      157.02      149.86     11.97 o
   0  11   9      773.07      753.50     19.37 o
   1  11   9      402.08      403.25     16.37 o
   2  11   9       68.18       69.45     18.52 o
   3  11   9      224.59      248.48     22.38 o
   4  11   9      811.95      740.05     33.18 o
   5  11   9      109.22      114.98     21.61 o
   6  11   9      306.49      337.23     28.55 o
   7  11   9       39.96       57.10     23.92 o
 -14  12   9       55.31       23.92     27.01 o
 -13  12   9       15.24       47.07     26.24 o
 -12  12   9      275.69      321.79     31.64 o
 -11  12   9     2099.71     2162.27     66.37 o
 -10  12   9      184.60      150.48     26.24 o
  -9  12   9      972.23      956.12     39.36 o
  -8  12   9        0.44        0.77     16.21 o
  -7  12   9      410.68      459.15     26.24 o
  -6  12   9     1120.58     1250.13     36.27 o
  -5  12   9     2541.44     2565.09     87.20 o
  -4  12   9      200.46      202.18     20.06 o
  -3  12   9     3509.70     3592.97    111.12 o
  -2  12   9      889.44      959.98     40.90 o
  -1  12   9       99.72      159.06     12.51 o
   0  12   9      828.75      823.61     42.06 o
   1  12   9      456.35      409.44     17.18 o
   2  12   9     1121.02     1065.70     41.67 o
   3  12   9     2341.62     2130.63     57.88 o
   4  12   9     1189.17     1196.89     39.36 o
   5  12   9        0.45       20.06     19.29 o
   6  12   9        5.39       -3.86     20.06 o
   7  12   9       44.33       77.17     24.69 o
 -13  13   9       27.68      -25.47     25.47 o
 -12  13   9        0.01        9.26     23.92 o
 -11  13   9     1500.14     1359.71     48.62 o
 -10  13   9     5431.14     6448.99    254.66 o
  -9  13   9     6770.85     6831.74    265.46 o
  -8  13   9     1415.77     1463.89     38.58 o
  -7  13   9      123.16      188.29     21.61 o
  -6  13   9       26.53       65.59     16.21 o
  -5  13   9     5478.20     5758.33    209.13 o
  -4  13   9    10321.42    10046.59    437.55 o
  -3  13   9     7342.57     7468.39    290.93 o
  -2  13   9      488.94      493.11     23.92 o
  -1  13   9       10.89       13.98      9.78 o
   0  13   9      617.48      604.61     30.48 o
   1  13   9     4083.82     3821.77     82.67 o
   2  13   9     1240.99     1311.87     37.81 o
   3  13   9      514.29      595.74     30.10 o
   4  13   9        1.10       13.12     19.29 o
   5  13   9      161.71      141.22     23.15 o
   6  13   9      270.34      297.87     28.55 o
 -13  14   9       63.70       47.07     27.78 o
 -12  14   9      257.06      270.09     33.18 o
 -11  14   9      225.78      102.63     29.32 o
 -10  14   9       92.68       36.27     24.69 o
  -9  14   9      182.62       12.35     24.69 o
  -8  14   9      195.96      267.00     23.15 o
  -7  14   9      363.84      442.18     27.01 o
  -6  14   9      531.20      437.55     25.47 o
  -5  14   9      130.00      228.42     22.38 o
  -4  14   9      388.28      392.02     23.92 o
  -3  14   9     1463.03     1389.81     46.30 o
  -2  14   9     1082.61     1046.41     32.41 o
  -1  14   9      581.02      551.84     28.94 o
   0  14   9       18.96       36.46     11.18 o
   1  14   9       19.24       55.50     12.27 o
   2  14   9      610.10      607.32     29.32 o
   3  14   9      825.35      768.60     32.41 o
   4  14   9     1283.56     1155.22     40.90 o
   5  14   9       40.14       33.18     20.84 o
   6  14   9      114.59      124.24     25.47 o
 -12  15   9       11.50       31.64     26.24 o
 -11  15   9       92.67       93.37     30.87 o
 -10  15   9      175.20      104.18     26.24 o
  -9  15   9      149.60      173.63     27.78 o
  -8  15   9      115.05      136.59     22.38 o
  -7  15   9       76.74       78.71     21.61 o
  -6  15   9        1.80       35.50     16.98 o
  -5  15   9       25.93       60.96     19.29 o
  -4  15   9        7.06        3.09     15.43 o
  -3  15   9       32.20       15.43     17.75 o
  -2  15   9      300.05      270.86     21.61 o
  -1  15   9      362.64      390.71     23.54 o
   0  15   9        6.43       -1.54     10.37 o
   1  15   9       26.97       32.03     11.46 o
   2  15   9      164.35      230.73     23.15 o
   3  15   9       47.70       23.92     18.52 o
   4  15   9       15.35       12.35     20.06 o
   5  15   9       20.98       65.59     23.15 o
   6  15   9       30.54       -6.95     22.38 o
 -12  16   9      638.32      439.09     40.13 o
 -11  16   9       87.21       81.03     27.01 o
 -10  16   9      236.99      159.74     26.24 o
  -9  16   9        1.36      -17.75     21.61 o
  -8  16   9      997.71     1067.24     38.58 o
  -7  16   9     3714.18     3632.33    170.54 o
  -6  16   9     2362.31     2359.05     57.88 o
  -5  16   9      132.74      134.27     21.61 o
  -4  16   9        1.19      -10.03     16.98 o
  -3  16   9       25.67       40.13     16.98 o
  -2  16   9     2246.10     2245.61     79.48 o
  -1  16   9     4390.62     4269.39     89.41 o
   0  16   9      716.64      697.23     21.81 o
   1  16   9       57.02       14.21     11.97 o
   2  16   9       79.86       81.03     20.06 o
   3  16   9       88.28       62.51     20.06 o
   4  16   9      245.74      234.59     26.24 o
   5  16   9      520.59      505.45     33.18 o
 -11  17   9      201.31       92.60     30.10 o
 -10  17   9       91.29       75.63     23.92 o
  -9  17   9     1541.20     1543.37     47.84 o
  -8  17   9     2556.53     2664.63     84.89 o
  -7  17   9        0.35       20.84     22.38 o
  -6  17   9     1831.66     1970.12     62.51 o
  -5  17   9     2739.91     2589.01    121.15 o
  -4  17   9      318.71      396.65     26.24 o
  -3  17   9     1414.19     1410.64     43.21 o
  -2  17   9      706.84      804.87     32.41 o
  -1  17   9      605.70      549.28     20.41 o
   0  17   9     3019.28     3029.54    247.71 o
   1  17   9     1287.48     1140.60     27.27 o
   2  17   9      560.02      531.69     30.87 o
   3  17   9      193.58      152.79     23.15 o
   4  17   9       94.69      135.05     24.69 o
   5  17   9      168.29      146.62     26.24 o
 -11  18   9       98.91      109.58     27.01 o
 -10  18   9       16.68       50.93     22.38 o
  -9  18   9      194.40      242.31     29.32 o
  -8  18   9      348.76      408.22     30.87 o
  -7  18   9      397.51      449.89     33.95 o
  -6  18   9      502.18      569.50     30.87 o
  -5  18   9       24.66       12.35     18.52 o
  -4  18   9      202.13      245.40     23.15 o
  -3  18   9       79.39      104.18     20.06 o
  -2  18   9      586.87      600.37     30.10 o
  -1  18   9      316.52      462.76     19.07 o
   0  18   9        6.95       22.44     12.81 o
   1  18   9      170.81      188.84     25.08 o
   2  18   9      339.54      345.72     27.01 o
   3  18   9      551.95      501.60     31.64 o
   4  18   9      231.84      249.25     27.78 o
 -10  19   9       31.21       28.55     21.61 o
  -9  19   9        0.09       43.99     23.15 o
  -8  19   9       87.39       68.68     23.15 o
  -7  19   9        5.39       19.29     23.92 o
  -6  19   9      126.94      123.47     23.92 o
  -5  19   9        0.15       16.21     18.52 o
  -4  19   9       64.59       36.27     18.52 o
  -3  19   9        0.08       14.66     17.75 o
  -2  19   9       59.50       27.78     19.29 o
  -1  19   9       18.03       28.85     12.51 o
   0  19   9       73.49       57.72     14.16 o
   1  19   9       10.35       21.59     13.06 o
   2  19   9       10.14       -6.95     18.52 o
   3  19   9      186.12      212.99     25.47 o
  -9  20   9       63.95       72.54     26.24 o
  -8  20   9      824.22      855.03     40.13 o
  -7  20   9     1749.36     1933.08     77.17 o
  -6  20   9     1699.60     1710.83     48.62 o
  -5  20   9      606.09      696.06     33.95 o
  -4  20   9        0.05        2.32     20.06 o
  -3  20   9      381.26      338.00     27.78 o
  -2  20   9     1043.16      992.39     38.58 o
  -1  20   9     1442.66     1517.78     37.43 o
   0  20   9      951.49      963.22     49.77 o
   1  20   9      262.67      238.42     31.64 o
   2  20   9        7.99       32.41     20.84 o
   3  20   9      194.97      162.05     26.24 o
  -8  21   9      120.47      120.38     24.69 o
  -7  21   9       19.55       47.84     24.69 o
  -6  21   9      261.54      229.19     27.01 o
  -5  21   9      656.20      692.97     35.50 o
  -4  21   9      674.90      748.54     37.04 o
  -3  21   9       19.79       57.10     20.84 o
  -2  21   9      115.42       82.57     22.38 o
  -1  21   9      159.12      180.34     17.03 o
   0  21   9      376.40      329.08     20.06 o
   1  21   9      783.03      728.82     49.00 o
   2  21   9      241.54      277.04     28.55 o
  -7  22   9      289.13      294.78     31.64 o
  -6  22   9      122.09       92.60     23.92 o
  -5  22   9       18.29       47.07     23.92 o
  -4  22   9       28.78       33.18     21.61 o
  -3  22   9      192.20      172.86     25.47 o
  -2  22   9      246.04      277.81     28.55 o
  -1  22   9      753.99      728.79     25.08 o
   0  22   9      345.00      380.21     32.41 o
   1  22   9        4.35       10.03     18.52 o
  -5  23   9      145.05      135.82     27.78 o
  -4  23   9      768.82      730.79     39.36 o
  -3  23   9      392.84      243.85     33.18 o
  -2  23   9        7.30      -10.03     20.06 o
  -1  23   9        0.20       -5.54     13.16 o
 -14   0  10       77.87       57.10     24.69 o
 -13   0  10      113.41       77.17     23.15 o
 -12   0  10     2694.50     2620.65    102.63 o
 -11   0  10     8324.06     8587.33    298.64 o
 -10   0  10     9248.35     9435.42    319.48 o
  -9   0  10       49.47       47.07     16.21 o
  -8   0  10      411.02      358.06     22.38 o
  -7   0  10     1725.96     1327.30     57.10 o
  -6   0  10      883.01      670.60     36.27 o
  -5   0  10    17724.89    14858.06    429.06 o
  -4   0  10     4152.69     3611.49    136.59 o
  -3   0  10       66.45       96.46     13.89 o
  -2   0  10      187.21      192.15     15.43 o
  -1   0  10      928.13     1136.27     69.84 o
   0   0  10     1905.34     1888.15    149.32 o
   1   0  10     3931.05     3680.45     72.62 o
   2   0  10      533.53      626.61     28.55 o
   3   0  10      276.01      331.05     23.15 o
   4   0  10      356.87      466.10     29.32 o
   5   0  10      265.86      209.13     23.15 o
   6   0  10       13.94      -20.06     20.06 o
   7   0  10      132.48      141.22     26.24 o
   8   0  10      224.98      314.85     37.04 o
 -14   1  10       60.78       64.99     23.92 o
 -13   1  10      154.56      125.32     17.46 o
 -12   1  10      233.44      262.09     57.49 o
 -11   1  10       89.25       70.22     22.38 o
 -10   1  10     3288.59     3171.66    101.48 o
  -9   1  10     2414.34     2038.76     60.79 o
  -8   1  10      243.28      267.51     14.73 o
  -7   1  10      213.15      207.89     17.36 o
  -6   1  10      224.22      159.11     11.72 o
  -5   1  10     2674.09     2334.67    332.98 o
  -4   1  10    10920.75    10784.08    238.91 o
  -3   1  10     9320.73     8016.45    236.91 o
  -2   1  10        7.02       15.63      8.44 o
  -1   1  10       10.61       11.23      5.38 o
   0   1  10      379.78      388.97      9.93 o
   1   1  10     1441.70     1327.75     23.06 o
   2   1  10     7079.31     7032.92    343.02 o
   3   1  10      571.98      623.79     19.91 o
   4   1  10        5.50       19.74     19.29 o
   5   1  10      262.42      258.16     17.44 o
   6   1  10       75.14       77.63     18.27 o
   7   1  10      204.72      196.01     19.37 o
   8   1  10     1031.60     1080.96     34.91 o
 -14   2  10      107.75       84.11     27.01 o
 -13   2  10      416.28      371.18     30.87 o
 -12   2  10        2.68       24.69     20.84 o
 -11   2  10      340.50      251.57     25.47 o
 -10   2  10        3.28      -16.21     19.29 o
  -9   2  10      741.11      676.77     28.55 o
  -8   2  10       20.57        3.09     14.66 o
  -7   2  10      931.01      743.91     32.41 o
  -6   2  10      631.18      477.67     20.84 o
  -5   2  10     1634.19     1588.13     67.14 o
  -4   2  10      396.71      439.09     25.47 o
  -3   2  10     1745.16     1554.95     37.81 o
  -2   2  10       35.30       21.61     11.58 o
  -1   2  10        7.16       11.15      7.79 o
   0   2  10      568.83      650.02     20.45 o
   1   2  10      299.19      260.62     27.78 o
   2   2  10      108.89      131.19     19.29 o
   3   2  10      510.26      425.20     24.69 o
   4   2  10        0.13        5.40     20.06 o
   5   2  10      215.95      137.36     22.38 o
   6   2  10      594.72      775.55     38.58 o
   7   2  10        9.23       -6.17     20.84 o
   8   2  10        0.08      -27.01     27.01 o
 -15   3  10      273.56      274.72     32.41 o
 -14   3  10     1324.02     1531.03     50.93 o
 -13   3  10      771.84      825.70     40.90 o
 -12   3  10      671.07      727.70     35.50 o
 -11   3  10       99.30       98.78     21.61 o
 -10   3  10     1100.50     1204.60     56.33 o
  -9   3  10     1583.78     1341.19     71.00 o
  -8   3  10     2888.58     2689.33     98.78 o
  -7   3  10     5298.32     5216.60    211.44 o
  -6   3  10       21.59       16.21     13.12 o
  -5   3  10      395.79      404.36     19.29 o
  -4   3  10      949.53     1031.75     28.55 o
  -3   3  10     5142.72     5227.41    164.37 o
  -2   3  10      156.16      121.93     13.89 o
  -1   3  10     1397.21     1412.36     55.56 o
   0   3  10       52.17       56.10      9.54 o
   1   3  10      503.86      609.46     20.84 o
   2   3  10      644.90      642.04     27.01 o
   3   3  10     1385.46     1400.61     44.76 o
   4   3  10        0.28       20.06     20.06 o
   5   3  10       24.73       13.89     17.75 o
   6   3  10      267.53      286.30     30.10 o
   7   3  10      256.42      196.01     26.24 o
   8   3  10      104.11      161.28     30.10 o
 -15   4  10      634.12      762.43     42.44 o
 -14   4  10       43.24       74.08     26.24 o
 -13   4  10     1320.24     1311.87     47.84 o
 -12   4  10      822.40      866.60     38.58 o
 -11   4  10      191.09      182.89     23.92 o
 -10   4  10      722.34      655.16     31.64 o
  -9   4  10      381.45      400.51     24.69 o
  -8   4  10        3.99        6.95     14.66 o
  -7   4  10    12631.78    11365.40    448.35 o
  -6   4  10     4457.09     4164.79    145.85 o
  -5   4  10     1997.80     1930.76     73.31 o
  -4   4  10     1153.41     1157.53     45.53 o
  -3   4  10        7.11        7.72     13.12 o
  -2   4  10      326.83      243.85     16.21 o
  -1   4  10    12636.31    12724.18    273.15 o
   0   4  10     3071.39     2886.29    235.75 o
   1   4  10      203.21      209.68     12.96 o
   2   4  10       49.55       50.16     16.21 o
   3   4  10      113.20       93.37     17.75 o
   4   4  10     1204.77     1117.40     40.13 o
   5   4  10     1579.67     1739.38     49.39 o
   6   4  10      553.70      467.64     33.18 o
   7   4  10       42.74       47.84     22.38 o
   8   4  10       42.21       64.05     27.01 o
 -15   5  10       72.49       50.93     27.78 o
 -14   5  10      328.91      361.92     34.73 o
 -13   5  10      893.99      975.41     42.44 o
 -12   5  10      211.42      145.85     24.69 o
 -11   5  10        0.28      -16.98     16.98 o
 -10   5  10      205.46      197.55     21.61 o
  -9   5  10     1180.51     1081.13     49.39 o
  -8   5  10     1550.49     1339.65     43.99 o
  -7   5  10     1712.99     1534.89     54.79 o
  -6   5  10      344.52      284.75     18.52 o
  -5   5  10     1878.54     1962.40     64.82 o
  -4   5  10      788.40      698.38     23.15 o
  -3   5  10     1043.72     1155.99     30.87 o
  -2   5  10     1760.54     1448.46     50.16 o
  -1   5  10      778.33      848.48     30.10 o
   0   5  10      280.90      263.23     42.44 o
   1   5  10      189.85      142.97     12.27 o
   2   5  10     2837.15     3058.97     87.20 o
   3   5  10      175.55      149.71     19.29 o
   4   5  10      249.56      220.70     25.47 o
   5   5  10        1.90        5.40     18.52 o
   6   5  10      465.49      517.80     33.95 o
   7   5  10       47.86       78.71     22.38 o
 -15   6  10       95.30      108.04     29.32 o
 -14   6  10      150.34       70.22     30.87 o
 -13   6  10      126.06       96.46     28.55 o
 -12   6  10       35.55       56.33     23.15 o
 -11   6  10      164.68      128.10     22.38 o
 -10   6  10       12.28        0.77     17.75 o
  -9   6  10       32.20        4.63     17.75 o
  -8   6  10      141.39       54.79     17.75 o
  -7   6  10      361.52      321.79     23.92 o
  -6   6  10     1385.21     1331.93     46.30 o
  -5   6  10     1859.54     1979.38     68.68 o
  -3   6  10       59.64       67.91     15.43 o
  -2   6  10     1688.20     1537.20     37.04 o
  -1   6  10     2141.87     2235.50     51.84 o
   0   6  10     2949.71     2553.84     59.45 o
   1   6  10        0.82        0.79      9.78 o
   2   6  10        3.72       25.47     15.43 o
   3   6  10      265.76      233.05     21.61 o
   4   6  10      140.33       85.66     21.61 o
   5   6  10      369.34      349.57     27.01 o
   6   6  10       74.04      111.89     24.69 o
   7   6  10        0.42      -15.43     20.06 o
 -15   7  10      423.36      499.28     38.58 o
 -14   7  10     2107.59     2217.83     60.96 o
 -13   7  10     1482.78     1716.23     92.60 o
 -12   7  10       35.31        4.63     20.06 o
 -11   7  10        1.35      -19.29     19.29 o
 -10   7  10        6.59      -17.75     17.75 o
  -9   7  10     1722.89     1667.62     42.44 o
  -8   7  10    10058.67     9052.66    287.84 o
  -7   7  10     4960.38     4749.73    185.20 o
  -6   7  10      482.30      390.47     20.84 o
  -5   7  10        1.36       17.75     13.89 o
  -4   7  10       55.81       48.62     13.12 o
  -3   7  10     1886.02     2011.02     56.33 o
  -2   7  10     2525.32     2327.41     83.34 o
  -1   7  10      794.88      878.05     37.81 o
   0   7  10     3400.25     3033.90    208.74 o
   1   7  10        1.43       -4.01      9.54 o
   2   7  10       34.16       45.53     16.21 o
   3   7  10      855.26      909.82     31.64 o
   4   7  10      226.51      219.93     24.69 o
   5   7  10        0.13      -18.52     18.52 o
   6   7  10      666.44      621.21     35.50 o
   7   7  10      226.88      227.65     27.78 o
 -15   8  10      112.40      109.58     28.55 o
 -14   8  10       69.72       59.42     29.32 o
 -13   8  10      445.93      398.96     35.50 o
 -12   8  10      845.45      993.93     40.90 o
 -11   8  10      670.24      659.79     35.50 o
 -10   8  10     1081.11     1099.65     38.58 o
  -9   8  10      231.56      142.76     21.61 o
  -8   8  10      584.49      504.68     26.24 o
  -7   8  10     6686.94     7035.47    328.74 o
  -6   8  10     4756.42     4164.02    151.25 o
  -5   8  10     2506.78     2654.60     89.52 o
  -4   8  10      343.65      324.11     19.29 o
  -3   8  10       25.92       45.53     16.21 o
  -2   8  10     2262.80     2251.78     74.85 o
  -1   8  10    10030.50     9717.84    402.05 o
   0   8  10     3846.17     3565.68     87.29 o
   1   8  10      333.83      335.53     15.25 o
   2   8  10       21.42       52.47     16.98 o
   3   8  10      754.89      715.35     30.10 o
   4   8  10     1701.52     1576.56     43.99 o
   5   8  10     1989.24     1850.51     47.07 o
   6   8  10      977.19      857.34     39.36 o
   7   8  10        0.29      -10.80     20.84 o
 -14   9  10      306.94      352.66     36.27 o
 -13   9  10      413.49      414.40     33.95 o
 -12   9  10      142.13       77.94     24.69 o
 -11   9  10        2.81       13.12     21.61 o
 -10   9  10      956.22      872.78     37.04 o
  -9   9  10      293.61      166.68     23.15 o
  -8   9  10      847.40      708.41     31.64 o
  -7   9  10     1302.61     1159.07     33.95 o
  -6   9  10       49.71       27.01     13.89 o
  -5   9  10      121.27       81.03     17.75 o
  -4   9  10      346.34      321.02     20.06 o
  -3   9  10       18.18       31.64     16.21 o
  -2   9  10      159.70      124.24     16.21 o
  -1   9  10     1873.35     1821.28     62.51 o
   0   9  10       39.30       50.11     10.08 o
   1   9  10      398.62      355.00     20.45 o
   2   9  10       72.04      101.86     18.52 o
   3   9  10       98.64       74.85     18.52 o
   4   9  10        0.13      -14.66     18.52 o
   5   9  10       43.33        4.63     20.06 o
   6   9  10      146.82      155.11     27.01 o
   7   9  10       74.83       73.31     24.69 o
 -14  10  10       65.31       21.61     25.47 o
 -13  10  10       97.59       59.42     27.01 o
 -12  10  10      405.83      368.87     33.18 o
 -11  10  10     1740.88     1764.85     50.16 o
 -10  10  10      533.89      445.26     31.64 o
  -9  10  10      161.27      114.98     21.61 o
  -8  10  10       65.77       65.59     16.21 o
  -7  10  10       26.89       40.90     19.29 o
  -6  10  10     1929.89     1866.71     43.99 o
  -5  10  10     6663.13     6732.97    235.36 o
  -4  10  10     1957.53     2080.47     50.16 o
  -3  10  10      135.11      138.13     18.52 o
  -2  10  10       33.30       60.96     14.66 o
  -1  10  10     1809.02     1750.36     54.79 o
   0  10  10      479.83      413.51     16.09 o
   1  10  10      215.51      200.35     13.91 o
   2  10  10       47.75       66.37     18.52 o
   3  10  10       33.34       45.53     17.75 o
   4  10  10       67.01       72.54     20.84 o
   5  10  10      167.40      182.12     23.92 o
   6  10  10        9.39        0.77     20.84 o
   7  10  10       37.35        8.49     23.15 o
 -14  11  10       24.64        2.32     33.18 o
 -13  11  10      264.23      256.20     32.41 o
 -12  11  10     1512.81     1669.93     50.93 o
 -11  11  10       45.37       45.53     23.92 o
 -10  11  10      940.25      794.07     37.04 o
  -9  11  10     3117.04     3107.58    112.67 o
  -8  11  10       43.73        4.63     15.43 o
  -7  11  10       97.55       87.97     20.06 o
  -6  11  10      527.50      529.38     24.69 o
  -5  11  10     1713.39     1801.12     54.02 o
  -4  11  10    12233.93    12346.99    429.06 o
  -3  11  10     6236.90     6747.63    221.47 o
  -2  11  10      325.15      357.29     21.61 o
  -1  11  10      426.25      388.59     15.49 o
   0  11  10        7.61       23.15      9.82 o
   1  11  10     2113.47     2108.39    123.08 o
   2  11  10     4646.20     4899.44    154.34 o
   3  11  10     1293.40     1196.89     37.81 o
   4  11  10        1.22       10.80     18.52 o
   5  11  10      111.93       92.60     22.38 o
   6  11  10       70.28       23.15     23.15 o
 -14  12  10        1.93       -7.72     23.92 o
 -12  12  10      833.83      676.77     40.90 o
 -11  12  10     2823.76     2907.72    105.72 o
 -10  12  10     1525.97     1457.72     47.07 o
  -9  12  10        0.30      -18.52     18.52 o
  -8  12  10      176.55      128.87     19.29 o
  -7  12  10      450.81      449.89     26.24 o
  -6  12  10      657.33      713.81     27.01 o
  -5  12  10     3619.90     4018.95    147.39 o
  -4  12  10     2035.30     2289.59     63.28 o
  -3  12  10      417.13      518.57     26.24 o
  -2  12  10     1396.91     1470.84     56.33 o
  -1  12  10      185.16      220.64     13.51 o
   0  12  10     1688.96     1659.06     50.93 o
   1  12  10      514.06      462.02     21.99 o
   2  12  10      173.18      221.47     22.38 o
   3  12  10      494.12      554.84     29.32 o
   4  12  10      678.11      746.99     34.73 o
   5  12  10      191.10      249.25     27.01 o
   6  12  10      254.81      238.45     28.55 o
 -13  13  10       37.21       20.84     28.55 o
 -12  13  10        0.12       -6.17     24.69 o
 -11  13  10        0.24       -6.95     24.69 o
 -10  13  10        3.09      -22.38     22.38 o
  -9  13  10        0.53       -0.77     20.06 o
  -8  13  10      195.51      196.78     20.84 o
  -7  13  10      160.49      197.55     23.15 o
  -6  13  10       34.71       54.79     16.21 o
  -5  13  10       92.18      110.35     20.06 o
  -4  13  10       28.57       19.29     16.98 o
  -3  13  10      710.37      786.35     29.32 o
  -2  13  10        4.22        6.95     13.89 o
  -1  13  10       15.56       24.29     10.32 o
   0  13  10      288.31      245.50     34.73 o
   1  13  10      459.40      504.78     19.07 o
   2  13  10      125.63      123.47     20.06 o
   3  13  10      145.94      158.20     23.15 o
   4  13  10        1.89      -20.06     20.06 o
   5  13  10       34.66       62.51     22.38 o
   6  13  10       35.96       33.95     21.61 o
 -13  14  10        6.41      -25.47     25.47 o
 -12  14  10      240.73      165.91     32.41 o
 -11  14  10     1424.05     1379.78     50.16 o
 -10  14  10      293.02      205.27     28.55 o
  -9  14  10      467.22      361.15     30.87 o
  -8  14  10      134.73      102.63     20.84 o
  -7  14  10       44.57       32.41     18.52 o
  -6  14  10      276.57      331.83     23.15 o
  -5  14  10      353.41      405.14     25.47 o
  -4  14  10      110.69      111.12     18.52 o
  -3  14  10        0.10       26.24     16.21 o
  -2  14  10       21.89       27.78     16.98 o
  -1  14  10       10.93       16.94     10.20 o
   0  14  10      506.96      519.97     32.41 o
   1  14  10      820.70      759.63     22.60 o
   2  14  10       18.36       11.58     16.98 o
   3  14  10      180.77      215.30     23.92 o
   5  14  10       29.20       17.75     21.61 o
 -12  15  10        7.32      -25.47     25.47 o
 -11  15  10      142.34       28.55     27.78 o
 -10  15  10      705.92      546.35     37.04 o
  -9  15  10     2264.80     2083.55     79.48 o
  -8  15  10     1562.39     1565.75     41.67 o
  -7  15  10      450.94      496.19     29.32 o
  -6  15  10      154.75      147.39     20.84 o
  -5  15  10     1191.88     1393.67     40.90 o
  -4  15  10      984.68     1197.66     36.27 o
  -3  15  10     2847.22     2944.76    105.72 o
  -2  15  10     2000.43     1953.14     53.25 o
  -1  15  10       14.55       45.37     11.42 o
   0  15  10      681.23      628.06     30.10 o
   1  15  10     1233.05     1204.94     70.22 o
   2  15  10     1517.70     1365.11     53.25 o
   3  15  10      934.95      915.22     37.04 o
   4  15  10      224.96      202.95     26.24 o
   5  15  10      243.25      308.67     30.10 o
 -12  16  10      358.72      260.06     33.95 o
 -11  16  10      580.43      384.30     38.58 o
 -10  16  10      466.12      344.94     31.64 o
  -9  16  10      378.76      450.67     30.87 o
  -8  16  10       42.13       74.85     20.84 o
  -7  16  10     1179.80     1380.55     42.44 o
  -6  16  10     2104.66     2151.46     60.19 o
  -5  16  10      970.65     1068.79     43.99 o
  -4  16  10      530.57      613.49     29.32 o
  -3  16  10       13.79       37.04     18.52 o
  -2  16  10      431.16      407.45     25.47 o
  -1  16  10      486.18      515.96     26.24 o
   0  16  10      260.18      308.68     17.46 o
   1  16  10      176.18      189.73     15.54 o
   2  16  10      124.86      110.35     20.84 o
   3  16  10       62.02       25.47     20.06 o
   4  16  10      268.10      282.44     28.55 o
 -11  17  10       38.42        5.40     25.47 o
 -10  17  10      409.93      438.32     31.64 o
  -9  17  10        1.04        3.09     23.15 o
  -8  17  10      295.01      297.87     27.78 o
  -7  17  10      115.86       74.85     25.47 o
  -6  17  10       91.02      100.32     21.61 o
  -5  17  10      531.74      508.54     29.32 o
  -4  17  10      947.14      986.22     36.27 o
  -3  17  10      181.20      191.38     22.38 o
  -2  17  10      327.51      303.27     24.69 o
  -1  17  10       75.95      111.84     22.76 o
   0  17  10        0.25      -11.18     11.18 o
   1  17  10      148.30       98.84     14.39 o
   2  17  10      696.91      797.15     35.50 o
   3  17  10      264.41      291.70     27.78 o
   4  17  10       86.32       97.23     23.92 o
 -11  18  10       18.11       27.78     26.24 o
 -10  18  10       25.38       16.21     23.92 o
  -9  18  10       96.75       83.34     25.47 o
  -8  18  10      206.61      190.61     27.01 o
  -7  18  10     2671.91     2776.53     87.97 o
  -6  18  10     1128.49     1145.18     38.58 o
  -5  18  10       29.85       46.30     20.84 o
  -4  18  10        0.51       -4.63     17.75 o
  -3  18  10       24.29       41.67     18.52 o
  -2  18  10      698.51      653.62     46.30 o
  -1  18  10     2995.03     2838.12     68.56 o
   0  18  10     1370.99     1361.00     59.81 o
   1  18  10        3.13       15.21     12.27 o
   2  18  10       18.30       16.98     20.06 o
   3  18  10        0.66       33.18     20.84 o
 -10  19  10      144.60      179.03     28.55 o
  -9  19  10      773.30      745.45     41.67 o
  -8  19  10     1941.82     1747.10     65.59 o
  -7  19  10     1348.50     1497.84     48.62 o
  -6  19  10       87.34      124.24     23.15 o
  -5  19  10        6.57       14.66     19.29 o
  -4  19  10      331.51      280.12     27.01 o
  -3  19  10     1151.85     1203.83     40.90 o
  -2  19  10      822.63      924.48     37.04 o
  -1  19  10       90.00      131.24     15.25 o
   0  19  10      555.30      411.93     23.92 o
   1  19  10      723.74      601.85     33.57 o
   2  19  10      181.74      111.12     23.92 o
   3  19  10      242.97      257.74     27.78 o
  -9  20  10       21.08       31.64     26.24 o
  -8  20  10      128.42       72.54     26.24 o
  -7  20  10      471.14      459.15     33.18 o
  -6  20  10      812.99      743.13     40.13 o
  -5  20  10       92.69      131.19     23.15 o
  -4  20  10       92.09       98.00     22.38 o
  -3  20  10      265.40      280.89     27.01 o
  -2  20  10      480.48      496.19     31.64 o
  -1  20  10      870.34      854.09     42.83 o
   0  20  10      694.35      809.74     33.57 o
   1  20  10      117.17      169.40     32.41 o
   2  20  10       92.43       60.19     25.47 o
  -8  21  10        0.72      -20.84     20.84 o
  -7  21  10       14.71        9.26     22.38 o
  -6  21  10        0.33       54.02     21.61 o
  -5  21  10        4.92       16.21     21.61 o
  -4  21  10       94.13       98.78     24.69 o
  -3  21  10       92.60       73.31     22.38 o
  -2  21  10      146.14      130.42     23.92 o
  -1  21  10      184.13      210.68     17.73 o
   0  21  10       38.95       39.70     14.16 o
   1  21  10        0.04       -1.51     12.51 o
  -7  22  10       10.32        2.32     25.47 o
  -6  22  10      512.14      410.54     32.41 o
  -5  22  10     1191.86     1064.93     43.99 o
  -4  22  10      172.63      199.87     27.01 o
  -3  22  10      234.01      178.26     26.24 o
  -2  22  10      523.33      522.43     33.18 o
  -1  22  10      237.30      205.65     22.76 o
 -14   1  11       49.64       74.36     16.92 o
 -13   1  11      155.27      183.32     19.78 o
 -12   1  11      889.55     1010.23     34.73 o
 -11   1  11      236.43      174.68     17.75 o
 -10   1  11       59.53       63.15     14.45 o
  -9   1  11      820.97      682.12     36.27 o
  -8   1  11       42.96       67.33     11.97 o
  -7   1  11       37.23       31.64      9.82 o
  -6   1  11     1869.99     1754.29     52.05 o
  -5   1  11      194.02      216.17     12.00 o
  -4   1  11     4395.00     4048.39    209.13 o
  -3   1  11      754.59      675.05     20.06 o
  -2   1  11      121.65      115.91     11.19 o
  -1   1  11       79.61       81.42      9.36 o
   0   1  11       44.27       62.25      7.52 o
   1   1  11      500.50      481.73     13.81 o
   2   1  11     3515.34     3509.73     89.72 o
   3   1  11      206.81      153.55     14.45 o
   4   1  11       94.96      111.90     27.01 o
   5   1  11        0.70       21.25     16.98 o
   6   1  11       35.11       39.74     18.01 o
   7   1  11      221.19      227.82     23.54 o
 -15   2  11      252.02      304.04     31.64 o
 -14   2  11       38.42       79.48     25.47 o
 -13   2  11      148.28      216.07     27.01 o
 -12   2  11      521.38      594.97     34.73 o
 -11   2  11     4113.91     4132.38    161.28 o
 -10   2  11     4945.27     4471.93    188.29 o
  -9   2  11      648.63      574.91     28.55 o
  -8   2  11      126.73      118.07     17.75 o
  -7   2  11      267.07      234.59     19.29 o
  -6   2  11     1183.38     1086.54     39.36 o
  -5   2  11    14514.88    13006.01    424.43 o
  -4   2  11     1161.49      885.90     26.24 o
  -3   2  11      146.63      131.19     16.21 o
  -2   2  11     1961.48     1866.71     65.59 o
  -1   2  11      621.39      586.55     17.68 o
   0   2  11     1650.35     1400.99     86.43 o
   1   2  11     3889.66     3788.44     84.03 o
   2   2  11     1509.05     1497.84     38.58 o
   3   2  11        1.67        3.86     15.43 o
   4   2  11      829.16      806.41     34.73 o
   5   2  11      179.07      172.09     23.15 o
   6   2  11      283.46      331.83     31.64 o
   7   2  11      232.58      234.59     30.10 o
 -15   3  11        2.17       22.38     23.92 o
 -14   3  11      100.58       81.03     24.69 o
 -13   3  11      590.59      537.09     33.95 o
 -12   3  11        8.41       -6.95     20.06 o
 -11   3  11      130.99      124.24     22.38 o
 -10   3  11       81.51       37.81     18.52 o
  -9   3  11      261.37      192.92     20.84 o
  -8   3  11      677.12      554.07     26.24 o
  -7   3  11      318.79      244.62     20.06 o
  -6   3  11      156.52      108.81     16.21 o
  -5   3  11       31.22        6.95     13.12 o
  -4   3  11       37.02       77.94     14.66 o
  -3   3  11     1144.24     1173.74     41.67 o
  -1   3  11       40.13       33.77      9.09 o
   0   3  11        0.71        3.47      9.28 o
   1   3  11      670.23      681.40     32.41 o
   2   3  11     1135.23     1101.97     33.95 o
   3   3  11      121.51      131.96     19.29 o
   4   3  11      208.62      246.17     26.24 o
   5   3  11      399.74      361.15     27.78 o
   6   3  11      284.96      240.77     30.87 o
   7   3  11      229.01      246.17     29.32 o
 -15   4  11       14.66      -13.89     24.69 o
 -14   4  11        0.25      -21.61     22.38 o
 -13   4  11       15.70       13.12     21.61 o
 -12   4  11      189.64      158.20     23.15 o
 -11   4  11       99.47       92.60     21.61 o
 -10   4  11      245.51      175.94     22.38 o
  -9   4  11      160.82      169.77     20.06 o
  -8   4  11      554.69      441.40     24.69 o
  -7   4  11      223.08      155.88     18.52 o
  -6   4  11      130.19      100.32     15.43 o
  -5   4  11      769.99      680.63     24.69 o
  -4   4  11     1636.49     1460.80     49.39 o
  -3   4  11      130.39       91.06     16.21 o
  -2   4  11      131.79      138.13     16.21 o
  -1   4  11      726.56      674.17     37.04 o
   0   4  11       47.72       36.07     10.80 o
   1   4  11     1111.73      998.14     21.74 o
   2   4  11      924.89      897.47     30.87 o
   3   4  11      568.21      599.60     29.32 o
   4   4  11       17.31      -21.61     21.61 o
   5   4  11      168.46      176.72     23.92 o
   6   4  11      260.42      270.09     30.10 o
   7   4  11      154.34      132.73     26.24 o
 -15   5  11       18.22       28.55     27.01 o
 -14   5  11     1143.89     1199.20     47.84 o
 -13   5  11     1194.59     1273.28     46.30 o
 -12   5  11       85.49       91.83     21.61 o
 -11   5  11      131.37      104.18     20.84 o
 -10   5  11       59.68        1.54     18.52 o
  -9   5  11     1299.69     1258.62     47.84 o
  -8   5  11     9314.40     7915.96    391.25 o
  -7   5  11     7118.56     7003.06    333.37 o
  -6   5  11      226.79      269.32     19.29 o
  -5   5  11       39.86       42.44     14.66 o
  -4   5  11       13.39        7.72     12.35 o
  -3   5  11      843.16      810.27     27.01 o
  -2   5  11    12286.17    10437.07    400.51 o
  -1   5  11     4205.78     4061.60     99.07 o
   0   5  11     1553.13     1423.89    102.63 o
   1   5  11       92.05      102.84     11.97 o
   2   5  11      426.15      416.71     25.47 o
   3   5  11      326.28      292.47     23.92 o
   4   5  11      720.37      806.41     35.50 o
   5   5  11      630.85      579.54     33.18 o
   6   5  11       81.03       29.32     25.47 o
   7   5  11      188.64      119.61     25.47 o
 -15   6  11     1432.63     1510.96     81.03 o
 -14   6  11      894.94      895.93     44.76 o
 -13   6  11      111.68      125.01     27.01 o
 -12   6  11      178.41      135.82     23.92 o
 -11   6  11        6.08        3.86     18.52 o
 -10   6  11       98.75       74.08     20.06 o
  -9   6  11      559.46      453.75     27.01 o
  -8   6  11      713.33      656.71     28.55 o
  -7   6  11     3051.81     3191.70     91.06 o
  -6   6  11     2633.97     2720.20    102.63 o
  -5   6  11       88.69       89.52     16.21 o
  -4   6  11      892.13      940.69     30.10 o
  -3   6  11     3123.04     3126.10    110.35 o
  -2   6  11      378.76      329.51     21.61 o
  -1   6  11     6725.61     6540.70    233.05 o
   0   6  11     1404.83     1363.25     84.89 o
   1   6  11      165.04      165.12     13.06 o
   2   6  11       23.80       30.87     16.21 o
   3   6  11      205.25      188.29     20.84 o
   4   6  11     1224.10     1276.37     41.67 o
   5   6  11     2058.40     1957.00     66.37 o
   6   6  11      707.39      634.33     37.04 o
   7   6  11       24.94       60.96     22.38 o
 -15   7  11       77.28      121.15     29.32 o
 -14   7  11      316.74      412.08     35.50 o
 -13   7  11      400.10      368.09     33.18 o
 -12   7  11       51.12       23.15     20.06 o
 -11   7  11       92.22       24.69     20.06 o
 -10   7  11        3.28       26.24     17.75 o
  -9   7  11        3.49       10.80     16.98 o
  -8   7  11      451.52      366.55     23.15 o
  -7   7  11     2795.96     2854.47    114.21 o
  -6   7  11       15.20       20.84     13.89 o
  -5   7  11        0.31       29.32     15.43 o
  -4   7  11      134.65      107.26     15.43 o
  -3   7  11     1766.09     1835.07     59.42 o
  -2   7  11     5904.20     5113.20    169.00 o
  -1   7  11     2978.04     2841.69     66.33 o
   0   7  11      168.06      137.29     17.75 o
   1   7  11     1496.08     1413.19     32.73 o
   2   7  11      308.43      317.16     23.15 o
   3   7  11       37.69       59.42     17.75 o
   4   7  11      670.59      596.51     32.41 o
   5   7  11      425.87      420.57     30.10 o
   6   7  11       11.62       13.89     23.92 o
 -15   8  11      133.87       97.23     30.10 o
 -14   8  11       33.24       30.87     25.47 o
 -13   8  11      132.01       78.71     27.78 o
 -12   8  11       42.24        8.49     20.06 o
 -11   8  11      108.07       48.62     21.61 o
 -10   8  11        0.27       20.84     17.75 o
  -9   8  11      119.19       60.19     20.06 o
  -8   8  11      322.74      247.71     20.84 o
  -7   8  11     1494.71     1596.62     39.36 o
  -6   8  11       35.71       45.53     13.89 o
  -5   8  11      146.96      191.38     19.29 o
  -4   8  11      507.16      508.54     23.15 o
  -3   8  11       26.41       59.42     16.98 o
  -2   8  11      366.59      393.56     22.38 o
  -1   8  11       42.43       36.66     10.20 o
   0   8  11     1304.07     1253.18     84.11 o
   1   8  11        1.40       29.50     10.63 o
   2   8  11        4.99       16.98     16.21 o
   3   8  11      149.54      172.86     21.61 o
   4   8  11      133.91       65.59     20.84 o
   5   8  11       80.49       54.79     21.61 o
   6   8  11        1.48       12.35     21.61 o
 -15   9  11       54.34       33.95     27.78 o
 -14   9  11      396.78      472.27     35.50 o
 -13   9  11     1281.47     1207.69     47.84 o
 -12   9  11      816.76      804.10     37.81 o
 -11   9  11      581.69      494.65     33.18 o
 -10   9  11      759.30      671.37     33.95 o
  -9   9  11      220.74      159.74     22.38 o
  -8   9  11      170.05      127.33     19.29 o
  -7   9  11     1564.18     1657.58     53.25 o
  -6   9  11      228.26      228.42     19.29 o
  -5   9  11        6.04       31.64     16.98 o
  -4   9  11     3060.55     3049.71     94.92 o
  -3   9  11     4082.83     4373.15    147.39 o
  -2   9  11       15.54        6.95     13.89 o
  -1   9  11      907.77      881.10     35.11 o
   0   9  11       24.87       23.92     10.80 o
   1   9  11      238.49      283.08     55.18 o
   2   9  11     1481.62     1432.25     39.36 o
   3   9  11     1050.17     1064.16     54.02 o
   4   9  11      191.48      192.15     24.69 o
   5   9  11        0.40      -16.98     21.61 o
   6   9  11       47.60       57.88     24.69 o
 -14  10  11      108.05      116.52     27.78 o
 -13  10  11        3.93        8.49     23.15 o
 -12  10  11      106.24       39.36     23.92 o
 -11  10  11      488.40      424.43     32.41 o
 -10  10  11     3160.92     3358.38     82.57 o
  -8  10  11       54.79       54.02     16.21 o
  -7  10  11       12.68       11.58     18.52 o
  -6  10  11     2129.42     1973.20     71.00 o
  -5  10  11     3552.32     3661.65    110.35 o
  -4  10  11     2670.66     2694.73     81.80 o
  -3  10  11      123.51      157.42     20.06 o
  -2  10  11      347.24      352.66     21.61 o
  -1  10  11        8.02       18.70     10.55 o
   0  10  11     1687.31     1695.80     96.85 o
   1  10  11     1033.20      999.02     23.73 o
   2  10  11      144.31      125.01     20.84 o
   3  10  11      493.74      467.64     28.55 o
   4  10  11      605.78      621.98     33.18 o
   5  10  11      750.02      841.91     37.81 o
   6  10  11      565.14      486.93     35.50 o
 -14  11  11      181.63      114.21     30.10 o
 -13  11  11      213.99      148.16     30.10 o
 -12  11  11       34.42        5.40     23.15 o
 -11  11  11      223.66      205.27     27.78 o
 -10  11  11        1.30      -18.52     18.52 o
  -9  11  11      413.85      343.40     27.01 o
  -8  11  11     3539.55     3222.56    126.56 o
  -7  11  11     1387.18     1490.90     62.51 o
  -6  11  11      235.54      209.90     20.06 o
  -5  11  11      146.02      182.89     21.61 o
  -4  11  11      751.12      803.33     29.32 o
  -3  11  11     1299.97     1423.76     41.67 o
  -2  11  11      346.93      349.57     21.61 o
  -1  11  11     3250.46     3101.87     77.46 o
   0  11  11        1.11       21.85     10.32 o
   1  11  11        9.29       -1.54     13.89 o
   2  11  11       11.23       26.24     17.75 o
   3  11  11      135.29      117.30     21.61 o
   4  11  11      311.81      310.99     28.55 o
   5  11  11      444.39      489.25     31.64 o
   6  11  11        0.11      -22.38     22.38 o
 -14  12  11      205.59      189.06     32.41 o
 -13  12  11        1.01      -23.15     23.15 o
 -12  12  11      119.89       51.70     27.01 o
 -11  12  11     1694.93     1572.70     60.96 o
 -10  12  11      458.35      243.85     27.01 o
  -9  12  11       35.79       13.12     19.29 o
  -8  12  11      201.24      197.55     20.84 o
  -7  12  11      125.89       98.00     20.84 o
  -6  12  11      212.58      235.36     20.06 o
  -5  12  11     1970.81     2385.28     84.11 o
  -4  12  11      887.69      986.99     32.41 o
  -3  12  11       57.21       53.25     17.75 o
  -2  12  11      270.99      269.32     20.84 o
  -1  12  11       71.13       41.86     11.10 o
   0  12  11      324.73      356.11     16.89 o
   1  12  11      685.67      593.73     39.36 o
   2  12  11      122.66      121.15     21.61 o
   3  12  11      131.88      111.89     21.61 o
   4  12  11       23.55       31.64     20.84 o
   5  12  11       27.41       62.51     21.61 o
 -13  13  11      225.10      146.62     33.18 o
 -12  13  11     1336.43     1182.22     47.07 o
 -11  13  11      581.68      506.23     36.27 o
 -10  13  11      332.00      281.67     27.78 o
  -9  13  11      736.39      644.36     32.41 o
  -8  13  11       14.87       16.21     16.21 o
  -7  13  11      800.70      898.24     33.18 o
  -6  13  11     1004.16      936.06     30.87 o
  -5  13  11      214.84      252.34     23.92 o
  -4  13  11     3505.49     3478.76    115.75 o
  -3  13  11     1585.48     1717.00     40.90 o
  -2  13  11      183.10      198.32     19.29 o
  -1  13  11        6.96        2.19     16.98 o
   0  13  11       76.66       64.50     12.27 o
   1  13  11      299.01      316.72     17.46 o
   2  13  11     1300.47     1294.12     40.13 o
   3  13  11     1114.60      978.50     38.58 o
   4  13  11       27.39       46.30     21.61 o
   5  13  11       82.88       74.85     23.15 o
 -13  14  11        0.59       40.90     25.47 o
 -12  14  11      415.20      321.02     36.27 o
 -11  14  11      965.88      819.53     42.44 o
 -10  14  11     2182.29     1865.94     60.19 o
  -9  14  11     1183.54     1192.26     39.36 o
  -8  14  11        1.29       11.58     16.98 o
  -7  14  11      457.88      563.33     29.32 o
  -6  14  11     1306.88     1335.02     37.81 o
  -5  14  11     2089.66     2441.62     89.52 o
  -4  14  11     2149.81     2285.74     50.16 o
  -3  14  11      374.42      386.62     26.24 o
  -2  14  11      273.17      217.62     20.84 o
  -1  14  11     1841.44     1843.49     58.65 o
   0  14  11     2205.49     2027.72    138.90 o
   1  14  11     2144.06     2093.33     41.72 o
   2  14  11     1503.31     1726.26     68.68 o
   3  14  11       51.76       59.42     20.84 o
   4  14  11       90.18       87.20     22.38 o
   5  14  11      141.33      133.50     26.24 o
 -12  15  11      214.89       69.45     30.10 o
 -11  15  11        3.40      -17.75     22.38 o
 -10  15  11       48.76       30.10     20.84 o
  -9  15  11       35.81       24.69     23.15 o
  -8  15  11       13.53        3.86     18.52 o
  -7  15  11       41.38        3.09     20.06 o
  -6  15  11      288.88      334.14     25.47 o
  -5  15  11      196.37      254.66     24.69 o
  -3  15  11       15.78        2.32     16.21 o
  -2  15  11       28.84       91.83     17.75 o
  -1  15  11       71.87       62.62     12.27 o
   0  15  11       15.02       36.72     13.89 o
   1  15  11      313.88      306.37     20.84 o
   2  15  11      110.47      129.64     23.15 o
   3  15  11      483.21      472.27     30.10 o
   4  15  11        2.68      -19.29     19.29 o
 -12  16  11       49.38       30.87     24.69 o
 -11  16  11       14.30      -15.43     23.15 o
 -10  16  11       37.63        8.49     20.06 o
  -9  16  11     1238.87     1201.52     42.44 o
  -8  16  11       19.31       73.31     20.84 o
  -7  16  11      489.86      471.50     30.10 o
  -6  16  11      500.81      583.40     29.32 o
  -5  16  11        5.23       24.69     18.52 o
  -4  16  11       16.50        6.17     16.98 o
  -3  16  11      417.32      439.86     27.78 o
  -2  16  11      117.76      122.70     20.06 o
  -1  16  11      809.07      773.43     23.15 o
   0  16  11      598.01      476.82     20.46 o
   1  16  11       13.23       27.73     15.05 o
   2  16  11      148.18      127.33     22.38 o
   3  16  11        1.37       20.06     20.06 o
   4  16  11       52.81       43.21     23.15 o
 -11  17  11        6.00       -4.63     23.92 o
 -10  17  11       27.12      -21.61     21.61 o
  -9  17  11      413.13      527.06     33.95 o
  -8  17  11     2900.59     2875.31     99.55 o
  -7  17  11     1432.56     1398.30     50.16 o
  -6  17  11      148.21      165.91     23.15 o
  -5  17  11      101.04       89.52     21.61 o
  -4  17  11       68.59       98.78     20.84 o
  -3  17  11      744.69      743.91     33.18 o
  -2  17  11     2659.74     2822.06     89.52 o
  -1  17  11      673.12      757.37     24.82 o
   0  17  11      230.67      197.60     24.69 o
   1  17  11      509.90      436.44     20.71 o
   2  17  11      602.13      486.93     31.64 o
   3  17  11      785.49      859.66     38.58 o
 -11  18  11      367.41      101.09     37.81 o
 -10  18  11      395.16      299.41     30.87 o
  -9  18  11      555.15      544.81     34.73 o
  -8  18  11      193.08      168.23     26.24 o
  -7  18  11      139.53      165.91     26.24 o
  -6  18  11      385.14      424.43     27.78 o
  -5  18  11     1509.13     1608.97     54.79 o
  -4  18  11     1539.11     1551.86     54.02 o
  -3  18  11      752.58      704.55     34.73 o
  -2  18  11       46.31       55.56     20.06 o
  -1  18  11      347.78      368.99     19.32 o
   0  18  11     1683.80     1705.97     48.62 o
   1  18  11      841.99      846.22     69.45 o
   2  18  11       53.83       34.73     21.61 o
 -10  19  11       14.87       22.38     23.92 o
  -9  19  11        5.24      -17.75     23.92 o
  -8  19  11      132.55      100.32     26.24 o
  -7  19  11        9.37        5.40     22.38 o
  -6  19  11       41.37        3.86     19.29 o
  -5  19  11        7.05       -8.49     20.06 o
  -4  19  11       49.18       10.03     19.29 o
  -3  19  11       88.58      111.89     22.38 o
  -2  19  11       13.34      -18.52     18.52 o
  -1  19  11       24.17        7.72     12.00 o
   0  19  11       15.48        6.95     13.89 o
   1  19  11        8.28       50.25     13.36 o
   2  19  11      103.25      116.52     23.92 o
  -9  20  11      149.43      186.75     30.10 o
  -8  20  11        9.74      -23.92     23.92 o
  -7  20  11      257.29      363.46     32.41 o
  -6  20  11      397.29      302.50     30.10 o
  -5  20  11      274.62      289.38     29.32 o
  -4  20  11       37.18       96.46     22.38 o
  -3  20  11       23.97       61.73     20.84 o
  -2  20  11      374.90      405.14     30.10 o
  -1  20  11      454.23      444.38     21.81 o
   0  20  11      175.46      184.78     41.67 o
   1  20  11      114.47       93.01     15.28 o
  -8  21  11     1192.70     1173.74     46.30 o
  -7  21  11     1565.17     1639.06     53.25 o
  -6  21  11      831.95      761.65     38.58 o
  -5  21  11        0.26       50.16     22.38 o
  -4  21  11      896.50      829.56     40.13 o
  -3  21  11     1263.04     1217.72     43.99 o
  -2  21  11     1397.87     1355.08     52.47 o
  -1  21  11      968.30      961.55     61.35 o
   0  21  11      291.79      312.53     28.55 o
  -6  22  11      209.55      148.94     25.47 o
  -5  22  11      137.17       81.03     26.24 o
  -4  22  11       95.39      114.21     25.47 o
  -3  22  11       16.24       18.52     21.61 o
 -14   0  12      159.14      138.13     25.47 o
 -13   0  12      194.92      108.81     24.69 o
 -12   0  12      508.23      429.06     32.41 o
 -11   0  12     3714.35     3190.15    144.31 o
 -10   0  12     5341.61     5570.04    238.45 o
  -9   0  12        8.55        9.26     16.21 o
  -8   0  12      652.56      556.39     32.41 o
  -7   0  12      514.88      460.70     23.92 o
  -6   0  12     3869.23     3804.42    133.50 o
  -5   0  12    11881.46     9188.48    369.64 o
  -4   0  12     7427.50     7591.86    319.48 o
  -3   0  12       84.26       64.05     15.43 o
  -2   0  12     3302.37     3187.84    114.98 o
  -1   0  12      155.16      117.69     10.87 o
   0   0  12     6111.99     5994.38    447.58 o
   1   0  12    11304.47    10730.57    246.82 o
   2   0  12     3619.93     3532.01    126.56 o
   3   0  12      356.70      307.13     24.69 o
   4   0  12      814.84      946.09     42.44 o
   5   0  12      156.04      158.20     24.69 o
   6   0  12      599.91      567.96     38.58 o
 -14   1  12       20.49       33.98     21.99 o
 -13   1  12      142.42      161.71     18.01 o
 -12   1  12      981.18     1040.63     29.19 o
 -11   1  12     2421.94     2440.51     68.44 o
 -10   1  12        7.75       -4.77     13.06 o
  -9   1  12      625.04      558.68     20.75 o
  -8   1  12        1.00       -4.63     16.98 o
  -7   1  12      142.05      116.28     12.27 o
  -6   1  12     3228.34     3002.32     82.75 o
  -5   1  12     2495.62     2187.82     64.04 o
  -4   1  12     1204.28     1289.92     49.39 o
  -3   1  12     1484.84     1388.53     93.76 o
  -2   1  12       41.12       39.66     11.58 o
  -1   1  12      162.28      133.80      7.99 o
   0   1  12      491.66      517.56     16.67 o
   1   1  12      165.17      184.91     10.78 o
   2   1  12      162.49      202.13     17.18 o
   3   1  12      397.51      340.68     22.76 o
   4   1  12      227.51      298.74     28.94 o
   5   1  12       32.82        6.63     15.43 o
   6   1  12       35.07       50.45     19.07 o
 -15   2  12       14.75       27.01     23.92 o
 -14   2  12       78.82       67.91     25.47 o
 -13   2  12       48.66       33.95     22.38 o
 -12   2  12      133.90      136.59     23.92 o
 -11   2  12        6.67       55.56     20.84 o
 -10   2  12        1.50      -17.75     17.75 o
  -9   2  12      102.12      112.67     19.29 o
  -8   2  12      133.60       79.48     18.52 o
  -7   2  12      493.46      510.86     24.69 o
  -6   2  12       12.80       36.27     14.66 o
  -5   2  12      460.86      313.30     20.06 o
  -4   2  12      122.51      132.73     16.98 o
  -3   2  12       32.85       23.92     14.66 o
  -2   2  12      635.12      628.92     25.47 o
  -1   2  12      531.20      552.40     21.61 o
   0   2  12        6.91       -9.78      9.78 o
   1   2  12      319.82      315.12     16.03 o
   2   2  12      177.22      252.34     23.15 o
   3   2  12        3.62      -16.21     16.21 o
   4   2  12      215.49      186.75     26.24 o
   5   2  12       49.95       25.47     20.06 o
   6   2  12       15.82       20.84     25.47 o
 -15   3  12       17.31      -10.03     23.92 o
 -14   3  12      522.35      601.14     37.04 o
 -13   3  12      800.57      757.02     38.58 o
 -12   3  12      136.08       98.78     23.15 o
 -11   3  12       21.35       35.50     18.52 o
 -10   3  12        4.21       20.06     17.75 o
  -9   3  12     1535.90     1422.22     51.70 o
  -8   3  12      911.04      738.50     28.55 o
  -7   3  12     5648.60     5235.90    204.50 o
  -6   3  12      458.30      328.74     23.92 o
  -5   3  12      564.51      594.97     24.69 o
  -4   3  12     1183.71     1035.60     33.18 o
  -3   3  12     2827.52     2861.42    111.89 o
  -2   3  12     3501.10     3048.16    124.24 o
  -1   3  12      681.32      758.98     30.48 o
   0   3  12      231.68      257.81     35.11 o
   1   3  12     2212.52     2257.66     41.72 o
   2   3  12      770.46      757.02     31.64 o
   3   3  12     1153.97     1105.83     37.81 o
   4   3  12     1834.88     1827.35     50.16 o
   5   3  12      324.90      288.61     27.78 o
   6   3  12        4.43       24.69     27.01 o
 -15   4  12      792.59      942.23     46.30 o
 -14   4  12      661.39      734.65     40.13 o
 -13   4  12      189.34      188.29     26.24 o
 -12   4  12      196.68      133.50     25.47 o
 -11   4  12        0.64       20.84     18.52 o
 -10   4  12      906.87      861.97     46.30 o
  -9   4  12     2716.06     2557.37    107.26 o
  -8   4  12     2253.28     2011.02     65.59 o
  -7   4  12       41.85       68.68     17.75 o
  -6   4  12     2358.98     2059.63     81.03 o
  -5   4  12     1403.89     1487.04     49.39 o
  -4   4  12     2315.53     2228.63     77.94 o
  -3   4  12     3056.75     2908.49    111.89 o
  -2   4  12      275.88      302.50     21.61 o
  -1   4  12      516.95      543.64     43.21 o
   0   4  12     2480.94     2221.61    154.72 o
   1   4  12     1141.11     1221.63     25.33 o
   2   4  12     1017.87     1056.44     35.50 o
   3   4  12       80.66       67.91     19.29 o
   4   4  12        5.36       30.87     23.15 o
   5   4  12      544.91      493.11     30.87 o
   6   4  12     1019.59     1077.27     45.53 o
 -15   5  12       96.42       64.82     30.10 o
 -14   5  12      111.11       88.74     27.78 o
 -13   5  12      680.87      763.20     39.36 o
 -12   5  12      818.88      835.74     37.04 o
 -11   5  12      215.19      175.94     22.38 o
 -10   5  12     1513.08     1368.20     40.90 o
  -9   5  12      556.43      440.63     26.24 o
  -8   5  12     1309.39     1179.14     36.27 o
  -7   5  12      643.84      512.40     25.47 o
  -6   5  12      602.87      610.40     25.47 o
  -5   5  12      137.82      212.21     19.29 o
  -4   5  12      336.37      367.32     21.61 o
  -3   5  12     1041.98      943.77     30.10 o
  -2   5  12     1327.16     1307.24     33.95 o
  -1   5  12      740.92      688.07     20.84 o
   0   5  12       35.60       49.39     25.08 o
   1   5  12       58.18       22.66     10.63 o
   2   5  12       65.68       47.84     18.52 o
   3   5  12      733.03      679.86     32.41 o
   4   5  12      606.69      539.41     33.18 o
   5   5  12       21.77       -9.26     20.06 o
   6   5  12        9.65       57.88     27.01 o
 -15   6  12      178.11      140.45     28.55 o
 -14   6  12      294.12      266.23     33.95 o
 -13   6  12       68.05      109.58     24.69 o
 -12   6  12       80.73       38.58     20.84 o
 -11   6  12        2.99        0.77     17.75 o
 -10   6  12      113.69       90.29     20.84 o
  -9   6  12      224.26      121.15     21.61 o
  -8   6  12        0.21       24.69     16.98 o
  -7   6  12      159.19      152.79     22.38 o
  -6   6  12      124.84       81.80     16.21 o
  -5   6  12      838.68      818.76     27.78 o
  -4   6  12      179.47      173.63     18.52 o
  -3   6  12       46.84       83.34     17.75 o
  -2   6  12      750.36      675.23     27.01 o
  -1   6  12     1407.86     1321.82     45.53 o
   0   6  12      170.49      139.10     12.55 o
   1   6  12       65.43       62.95     12.55 o
   2   6  12        4.75       28.55     16.98 o
   3   6  12       24.64       32.41     17.75 o
   4   6  12        3.25      -13.12     22.38 o
   5   6  12      342.92      229.19     27.01 o
   6   6  12       18.17       15.43     25.47 o
 -15   7  12       61.46       98.00     27.01 o
 -14   7  12      525.94      568.73     40.13 o
 -13   7  12      673.06      714.58     39.36 o
 -12   7  12        7.16       -4.63     19.29 o
 -11   7  12        2.41       -6.95     18.52 o
  -9   7  12       12.11       13.89     17.75 o
  -8   7  12     9561.56     8737.04    415.94 o
  -7   7  12     4742.83     4786.77    152.02 o
  -6   7  12      108.24       87.97     16.21 o
  -5   7  12        4.62        7.72     15.43 o
  -4   7  12      242.22      286.30     20.06 o
  -3   7  12     1802.94     1939.25     49.39 o
  -2   7  12     7474.53     7358.81    243.85 o
  -1   7  12     6323.26     5812.34    126.21 o
   0   7  12       11.13       33.95     11.19 o
   1   7  12       16.69       11.02     10.63 o
   2   7  12      157.30      160.51     20.06 o
   3   7  12     1183.43     1108.14     38.58 o
   4   7  12     1467.81     1564.21     47.07 o
   5   7  12      627.07      536.32     33.95 o
   6   7  12        1.87        6.95     23.15 o
 -15   8  12      711.49      794.07     44.76 o
 -14   8  12     1262.44     1292.58     50.16 o
 -13   8  12      511.01      543.27     37.04 o
 -12   8  12       14.28       -9.26     18.52 o
 -11   8  12      390.01      310.99     27.78 o
 -10   8  12     1942.93     1829.67     47.07 o
  -9   8  12     1534.70     1522.54     42.44 o
  -8   8  12     3493.72     2852.93     99.55 o
  -7   8  12      252.30      301.73     23.92 o
  -6   8  12     1569.79     1442.28     81.80 o
  -5   8  12     1147.10     1161.39     38.58 o
  -4   8  12     2655.75     2545.80     68.68 o
  -3   8  12      983.45     1115.86     41.67 o
  -2   8  12      129.26      106.49     16.98 o
  -1   8  12      462.91      485.98     17.91 o
   0   8  12     1266.11     1096.82    125.01 o
   1   8  12      486.02      486.34     18.77 o
   2   8  12      262.51      256.20     23.15 o
   3   8  12       23.00       74.85     20.84 o
   4   8  12        2.65      -20.84     20.84 o
   5   8  12      403.69      392.02     30.87 o
   6   8  12      566.75      450.67     35.50 o
 -15   9  12       14.32       37.81     25.47 o
 -14   9  12       24.14      -14.66     23.92 o
 -13   9  12       74.74       34.73     23.92 o
 -12   9  12      176.99       91.83     25.47 o
 -11   9  12      183.96      164.37     24.69 o
 -10   9  12       16.93        6.95     18.52 o
  -9   9  12        0.02      -16.21     16.21 o
  -8   9  12      436.12      370.41     23.92 o
  -7   9  12     1003.36     1007.05     37.81 o
  -6   9  12      519.31      544.81     24.69 o
  -5   9  12      133.02      104.95     20.06 o
  -4   9  12        4.15       24.69     14.66 o
  -3   9  12      683.43      668.28     27.78 o
  -2   9  12      287.98      311.76     21.61 o
  -1   9  12     3332.05     3263.30     81.28 o
   0   9  12      435.88      394.26     45.53 o
   1   9  12      119.58      106.95     12.55 o
   2   9  12       88.04       84.11     20.06 o
   3   9  12      190.60      199.10     23.15 o
   4   9  12      471.98      493.88     32.41 o
   5   9  12      976.45      959.98     41.67 o
 -14  10  12       69.48        4.63     27.01 o
 -13  10  12       60.06       84.89     25.47 o
 -12  10  12       31.35       45.53     23.92 o
 -11  10  12      846.23      878.18     38.58 o
 -10  10  12      862.33      703.01     34.73 o
  -9  10  12        0.22       -1.54     16.98 o
  -8  10  12     1491.40     1460.80     49.39 o
  -7  10  12      233.73      226.10     23.15 o
  -6  10  12      213.72      215.30     20.06 o
  -5  10  12     3704.44     3705.64    128.87 o
  -4  10  12     1234.46     1298.75     35.50 o
  -3  10  12      206.18      216.84     21.61 o
  -2  10  12       80.32       66.37     16.21 o
  -1  10  12      122.64      171.41     13.51 o
   0  10  12      150.35       96.52     12.27 o
   1  10  12      821.78      804.56     74.08 o
   2  10  12      862.39      993.93     36.27 o
   3  10  12        2.52       40.13     19.29 o
   4  10  12      382.64      375.04     29.32 o
   5  10  12      192.43      123.47     25.47 o
 -14  11  12      101.56       75.63     28.55 o
 -13  11  12      292.64      145.85     30.10 o
 -12  11  12     3048.36     3084.43     92.60 o
 -11  11  12     1462.63     1254.76     45.53 o
 -10  11  12       38.42      -19.29     19.29 o
  -9  11  12      370.94      351.89     27.78 o
  -8  11  12      148.75      162.05     20.06 o
  -7  11  12       48.39       37.04     19.29 o
  -6  11  12     2953.83     3276.58    127.33 o
  -5  11  12      969.77     1139.01     35.50 o
  -4  11  12     1858.02     1698.48     52.47 o
  -3  11  12     1196.88     1151.36     37.04 o
  -2  11  12     1029.92      999.33     40.13 o
  -1  11  12      793.29      811.76     21.51 o
   0  11  12      539.41      460.82     49.39 o
   1  11  12       34.59       21.44     12.51 o
   2  11  12     2147.07     2102.85     74.85 o
   3  11  12     1364.77     1329.62     43.21 o
   4  11  12      116.94       72.54     22.38 o
   5  11  12      115.92      117.30     23.92 o
 -14  12  12      151.85       79.48     29.32 o
 -13  12  12      212.85      190.61     30.87 o
 -12  12  12       36.07        6.17     22.38 o
 -11  12  12      561.67      560.24     34.73 o
 -10  12  12     2673.31     2461.68     59.42 o
  -9  12  12       84.06       35.50     20.84 o
  -8  12  12      538.19      545.58     27.01 o
  -7  12  12      537.64      630.47     30.87 o
  -6  12  12        8.93       16.21     15.43 o
  -5  12  12     2862.24     3354.52    107.26 o
  -4  12  12     3934.08     4397.84    149.71 o
  -3  12  12      880.20      966.92     36.27 o
  -2  12  12      513.10      550.98     27.78 o
  -1  12  12        7.57       23.24     11.10 o
   0  12  12      854.70      786.15     35.88 o
   1  12  12     2210.56     2159.72     81.03 o
   2  12  12     1717.07     1692.31     47.07 o
   3  12  12      181.74      152.79     23.92 o
   4  12  12       58.38       57.88     23.92 o
 -13  13  12       40.11      -22.38     24.69 o
 -12  13  12       11.18       -6.17     23.15 o
 -11  13  12      167.21       81.80     27.01 o
 -10  13  12      144.83      141.22     24.69 o
  -9  13  12      127.87       87.97     22.38 o
  -8  13  12       77.45      112.67     18.52 o
  -7  13  12      268.36      306.36     26.24 o
  -6  13  12      122.74      102.63     18.52 o
  -5  13  12      974.40     1006.28     35.50 o
  -4  13  12      439.54      493.11     27.01 o
  -3  13  12       26.24       65.59     17.75 o
  -2  13  12      521.93      517.03     27.78 o
  -1  13  12      760.63      710.16     20.96 o
   0  13  12        1.02       25.85     11.46 o
   1  13  12      146.57       80.84     13.91 o
   2  13  12        4.06       19.29     19.29 o
   3  13  12      117.71      114.21     22.38 o
   4  13  12      158.41      157.42     25.47 o
 -13  14  12        1.44       26.24     26.24 o
 -12  14  12      195.33      103.41     29.32 o
 -11  14  12      783.24      706.09     38.58 o
 -10  14  12      403.15      347.26     29.32 o
  -9  14  12      153.25      158.20     24.69 o
  -8  14  12       78.55       74.85     18.52 o
  -7  14  12      227.09      294.01     26.24 o
  -6  14  12      804.35      799.47     31.64 o
  -5  14  12     1758.08     2032.62     59.42 o
  -4  14  12      396.37      431.37     27.78 o
  -3  14  12       25.12       30.87     16.21 o
  -2  14  12      205.06      212.21     20.84 o
  -1  14  12      423.34      424.32     27.39 o
   0  14  12     1026.25     1025.02     42.44 o
   1  14  12      887.55      846.00     40.51 o
   2  14  12       77.13       61.73     20.06 o
   3  14  12        0.56        3.86     20.06 o
   4  14  12       62.14       87.20     23.15 o
 -12  15  12      354.67      221.47     31.64 o
 -11  15  12      251.59      192.15     30.10 o
 -10  15  12      454.15      262.37     28.55 o
  -9  15  12       34.67       50.93     23.15 o
  -8  15  12     1310.82     1366.66     40.90 o
  -7  15  12     2787.78     2665.41    111.12 o
  -6  15  12     2210.27     2225.54     49.39 o
  -5  15  12      607.74      682.17     33.18 o
  -4  15  12      301.59      277.04     24.69 o
  -3  15  12      399.68      473.04     28.55 o
  -2  15  12     1654.41     1487.81     54.02 o
  -1  15  12      800.05      839.20     24.24 o
   0  15  12      559.79      606.60     60.96 o
   1  15  12        5.84       11.89     12.81 o
   2  15  12      197.47      146.62     23.92 o
   3  15  12      244.81      199.87     26.24 o
 -12  16  12       41.25        0.00     24.69 o
 -11  16  12      211.21       28.55     25.47 o
 -10  16  12      943.22      861.97     44.76 o
  -9  16  12     1284.55     1169.11     42.44 o
  -8  16  12      504.87      419.03     29.32 o
  -7  16  12       16.52      -13.89     22.38 o
  -6  16  12      767.11      829.56     33.95 o
  -5  16  12     1751.50     1929.22     81.80 o
  -4  16  12     1602.64     1602.02     53.25 o
  -3  16  12      602.17      666.74     32.41 o
  -2  16  12       36.74       32.41     17.75 o
  -1  16  12      248.70      229.43     16.81 o
   0  16  12      977.17      954.69     26.72 o
   1  16  12     1320.57     1227.11     71.38 o
   2  16  12     1300.40     1291.80     44.76 o
   3  16  12      347.52      392.02     30.87 o
 -11  17  12      290.69      141.22     30.10 o
 -10  17  12      289.90      268.55     30.10 o
  -9  17  12      163.61      146.62     27.78 o
  -8  17  12      594.23      597.29     33.95 o
  -7  17  12       13.66       10.03     23.15 o
  -6  17  12      934.17     1040.23     37.81 o
  -5  17  12      867.52      841.14     35.50 o
  -4  17  12      318.25      411.31     27.78 o
  -3  17  12      101.06      151.25     23.15 o
  -2  17  12      582.74      594.97     32.41 o
  -1  17  12       51.83       53.26     13.29 o
   0  17  12      534.19      575.19     32.41 o
   1  17  12      433.14      445.51     27.78 o
   2  17  12       24.98       53.25     21.61 o
 -10  18  12      135.41       97.23     26.24 o
  -9  18  12      921.81      780.18     38.58 o
  -8  18  12      590.08      533.24     34.73 o
  -7  18  12      121.18      127.33     25.47 o
  -6  18  12      249.51      270.86     26.24 o
  -5  18  12        1.15       -6.95     20.84 o
  -4  18  12      343.91      296.33     26.24 o
  -3  18  12     1206.57     1270.20     42.44 o
  -2  18  12      165.18      212.99     25.47 o
  -1  18  12      281.72      235.15     17.98 o
   0  18  12      337.93      316.64     19.37 o
   1  18  12       17.73       11.78     28.94 o
 -10  19  12       60.97       22.38     23.92 o
  -9  19  12       56.72       66.37     26.24 o
  -8  19  12     1326.35     1223.90     45.53 o
  -7  19  12     2290.85     2291.14     64.05 o
  -6  19  12      517.84      530.92     33.18 o
  -5  19  12        0.67      -20.84     20.84 o
  -4  19  12       14.43       44.76     19.29 o
  -3  19  12      945.18      950.72     40.13 o
  -2  19  12     2749.08     2776.53     65.59 o
  -1  19  12     1498.02     1422.79     82.18 o
   0  19  12      287.96      272.83     19.91 o
   1  19  12        7.30        8.49     17.75 o
  -8  20  12      522.63      497.74     36.27 o
  -7  20  12      232.76      277.04     30.10 o
  -6  20  12        3.13        5.40     19.29 o
  -5  20  12      295.02      280.12     27.78 o
  -4  20  12      488.77      550.21     33.18 o
  -3  20  12      891.49      999.33     41.67 o
  -2  20  12      842.84      821.85     40.90 o
  -1  20  12       81.67       83.85     16.98 o
   0  20  12       65.43       52.47     20.06 o
  -7  21  12        3.67       17.75     23.15 o
  -6  21  12       60.35       50.16     22.38 o
  -5  21  12        0.22        9.26     21.61 o
  -4  21  12      124.18      121.15     28.55 o
  -2  21  12        6.37      -12.35     19.29 o
 -14   1  13        1.96       -1.83     16.21 o
 -13   1  13       17.52       31.77     16.09 o
 -12   1  13     3116.42     3170.63    192.54 o
 -11   1  13     2899.26     2700.94     83.34 o
 -10   1  13       56.88       48.66     14.45 o
  -9   1  13      559.48      393.99     17.46 o
  -8   1  13      130.47      111.12     20.06 o
  -7   1  13     1906.37     1723.25     40.08 o
  -6   1  13     9417.17     8699.74    273.90 o
  -5   1  13     5990.88     5432.72    272.41 o
  -4   1  13      270.36      218.89     16.59 o
  -3   1  13      247.75      135.37     26.24 o
  -2   1  13        0.91       -7.37     10.87 o
  -1   1  13     1972.61     1729.67     80.20 o
   0   1  13     1973.59     1812.62     39.76 o
   1   1  13      875.04      930.15     17.17 o
   2   1  13       26.76       16.98     29.32 o
   3   1  13     1238.59     1193.04     29.19 o
   4   1  13      249.14      209.78     20.71 o
   5   1  13      406.90      357.42     21.81 o
   6   1  13      414.45      477.71     27.83 o
 -15   2  13      220.80      226.88     30.10 o
 -14   2  13      600.29      699.15     38.58 o
 -13   2  13     1865.49     2176.16     75.63 o
 -12   2  13      336.05      288.61     28.55 o
 -11   2  13       68.21       70.22     21.61 o
 -10   2  13     2053.07     1791.09     70.22 o
  -9   2  13      926.10      817.22     32.41 o
  -8   2  13     1441.50     1274.06     54.79 o
  -7   2  13      454.98      382.76     24.69 o
  -6   2  13      196.46      175.94     20.84 o
  -5   2  13     3833.34     3983.45    141.22 o
  -4   2  13     5929.42     5969.00    182.89 o
  -3   2  13     1316.50     1210.78     41.67 o
  -2   2  13      557.54      557.93     27.78 o
  -1   2  13       88.13       89.04     11.97 o
   0   2  13     1419.51     1235.63    106.88 o
   1   2  13     3334.12     3119.48     91.83 o
   2   2  13     2621.30     2621.42     61.73 o
   3   2  13      747.85      769.37     37.81 o
   4   2  13       41.81       20.06     23.92 o
   5   2  13      131.33      150.48     23.92 o
   6   2  13      480.81      570.28     39.36 o
 -15   3  13       46.11       47.84     25.47 o
 -14   3  13       47.14       77.17     26.24 o
 -13   3  13      182.06      236.91     28.55 o
 -12   3  13      712.82      685.26     34.73 o
 -11   3  13     1854.57     1835.84     91.83 o
 -10   3  13     1495.77     1412.19     46.30 o
  -9   3  13      119.02       87.20     19.29 o
  -8   3  13       50.19       48.62     17.75 o
  -7   3  13     2675.24     2588.24    109.58 o
  -6   3  13     6296.13     5907.26    207.58 o
  -5   3  13     2833.50     2524.96     77.17 o
  -4   3  13     1617.36     1684.59     50.16 o
  -3   3  13     1213.64     1284.86     48.62 o
  -2   3  13     1348.82     1396.75     59.42 o
  -1   3  13     1752.00     1741.42     39.54 o
   0   3  13     1917.02     1951.98    148.55 o
   1   3  13     2308.63     2148.63     43.39 o
   2   3  13      348.65      369.64     27.01 o
   3   3  13      235.21      257.74     26.24 o
   4   3  13      287.14      294.01     31.64 o
   5   3  13        7.34       13.89     21.61 o
 -15   4  13      160.45      218.39     31.64 o
 -14   4  13      349.67      273.18     30.87 o
 -13   4  13        1.11      -19.29     21.61 o
 -12   4  13        9.91        9.26     20.06 o
 -11   4  13      406.73      392.02     27.78 o
 -10   4  13      649.97      544.04     30.10 o
  -9   4  13      845.34      865.83     33.18 o
  -8   4  13     1969.21     1808.83     59.42 o
  -7   4  13      168.54      140.45     20.06 o
  -6   4  13       36.67       10.80     15.43 o
  -5   4  13       29.15      -14.66     14.66 o
  -4   4  13      483.51      418.25     23.92 o
  -3   4  13      382.86      312.53     24.69 o
  -2   4  13     1714.43     1757.13     46.30 o
  -1   4  13      207.12      161.82     13.16 o
   0   4  13      170.53      159.42     13.64 o
   1   4  13      329.38      283.51     16.89 o
   2   4  13       47.04       85.66     20.06 o
   3   4  13      169.05      164.37     22.38 o
   4   4  13      568.01      610.40     37.04 o
   5   4  13       67.96       73.31     23.92 o
 -15   5  13      788.11      843.45     47.07 o
 -14   5  13       15.12       10.80     24.69 o
 -13   5  13      319.20      292.47     30.87 o
 -12   5  13      132.49      154.34     23.15 o
 -11   5  13       13.08        3.09     18.52 o
 -10   5  13     1419.36     1331.93     59.42 o
  -9   5  13      270.76      251.57     23.92 o
  -8   5  13     3046.51     3001.09    127.33 o
  -7   5  13     3271.43     3349.89    106.49 o
  -6   5  13       58.18       14.66     16.98 o
  -5   5  13      113.99       63.28     17.75 o
  -4   5  13      163.20      130.42     18.52 o
  -3   5  13     1123.69     1135.92     42.44 o
  -2   5  13     4991.54     4622.40    160.51 o
  -1   5  13     5326.50     5234.68    108.98 o
   0   5  13      516.15      498.58     45.14 o
   1   5  13       20.81       22.75     24.69 o
   2   5  13        4.04        0.77     18.52 o
   3   5  13      734.28      699.15     33.95 o
   4   5  13     1463.70     1404.47     47.84 o
   5   5  13     1531.93     1436.11     48.62 o
 -15   6  13      773.30      776.32     43.99 o
 -14   6  13     2582.17     2963.28     81.80 o
 -13   6  13       82.63       21.61     23.92 o
 -12   6  13      286.66      182.89     25.47 o
 -11   6  13        0.35        3.86     18.52 o
 -10   6  13     1652.41     1633.66     62.51 o
  -9   6  13     8251.16     8238.53    283.98 o
  -8   6  13    13481.92    12594.70    524.75 o
  -7   6  13       48.74       63.28     20.06 o
  -6   6  13      273.13      250.03     20.06 o
  -5   6  13      195.16      223.79     20.84 o
  -4   6  13     2679.19     2646.11     89.52 o
  -3   6  13    10977.86    11330.68    434.46 o
  -2   6  13     6138.06     5666.50    212.99 o
  -1   6  13      362.07      445.46     18.13 o
   0   6  13     1504.85     1449.40     98.78 o
   1   6  13      679.68      712.20     21.26 o
   2   6  13     1109.42     1047.18     37.81 o
   3   6  13     1616.86     1652.95     50.93 o
   4   6  13     1073.42     1102.74     43.99 o
   5   6  13        0.20       20.84     23.15 o
 -15   7  13      143.59      132.73     30.87 o
 -14   7  13       48.53        2.32     25.47 o
 -13   7  13      102.12      114.98     26.24 o
 -11   7  13       88.78       85.66     22.38 o
 -10   7  13      970.38      880.49     35.50 o
  -9   7  13       21.28      -12.35     18.52 o
  -8   7  13     1272.53     1183.00     44.76 o
  -7   7  13      440.32      521.66     27.78 o
  -6   7  13       34.55       35.50     15.43 o
  -5   7  13      207.69      296.33     23.15 o
  -4   7  13      815.71      842.68     30.10 o
  -3   7  13      388.15      375.81     24.69 o
  -2   7  13      133.08      138.90     19.29 o
  -1   7  13      717.65      706.42     20.17 o
   0   7  13      520.41      556.21     57.88 o
   1   7  13       17.11       28.27     11.58 o
   2   7  13        6.25       17.75     18.52 o
   3   7  13       76.92       71.77     22.38 o
   4   7  13      135.97      163.60     28.55 o
   5   7  13      377.39      292.47     30.10 o
 -15   8  13      125.37      179.80     31.64 o
 -14   8  13      112.26       70.22     27.78 o
 -13   8  13        5.22        5.40     22.38 o
 -12   8  13        5.35       10.80     20.06 o
 -11   8  13       25.64       53.25     20.84 o
 -10   8  13      185.67      109.58     22.38 o
  -9   8  13       95.21        2.32     18.52 o
  -8   8  13      290.58      178.26     20.84 o
  -7   8  13      529.33      471.50     27.78 o
  -6   8  13      120.48       65.59     16.98 o
  -5   8  13     1341.63     1399.07     47.07 o
  -4   8  13      362.70      361.15     22.38 o
  -3   8  13     1175.33     1277.91     37.04 o
  -2   8  13        0.77        9.26     14.66 o
  -1   8  13     1067.91     1019.24     23.62 o
   0   8  13        0.40       -1.54      9.82 o
   1   8  13      282.10      268.61     27.01 o
   2   8  13      264.98      298.64     24.69 o
   3   8  13      238.08      238.45     25.47 o
   4   8  13      125.07      119.61     25.47 o
   5   8  13      214.55      209.90     28.55 o
 -15   9  13       24.38      -28.55     28.55 o
 -14   9  13       64.02      -10.03     27.01 o
 -13   9  13      291.37      199.10     31.64 o
 -12   9  13     1454.72     1328.84     47.07 o
 -11   9  13     1715.34     1740.93     62.51 o
 -10   9  13      874.59      891.30     42.44 o
  -9   9  13        5.76      -13.89     17.75 o
  -8   9  13      162.56      111.12     19.29 o
  -7   9  13     1046.17     1175.28     59.42 o
  -6   9  13     6316.76     6016.07    206.81 o
  -5   9  13     1490.44     1646.01     57.10 o
  -4   9  13        5.18       47.84     16.21 o
  -3   9  13      455.23      432.14     27.01 o
  -2   9  13     2193.06     1861.31     55.56 o
  -1   9  13     2140.87     2122.20     89.90 o
   0   9  13     1381.49     1460.59    103.02 o
   1   9  13     1077.95      954.06     36.66 o
   2   9  13       77.98      104.95     21.61 o
   3   9  13      774.40      722.30     35.50 o
   4   9  13     1001.65     1126.66     44.76 o
   5   9  13      494.35      432.14     33.95 o
 -14  10  13      623.85      697.61     42.44 o
 -13  10  13      928.21      893.61     43.99 o
 -12  10  13      577.76      429.06     34.73 o
 -11  10  13       55.13        0.00     21.61 o
 -10  10  13     1371.91     1367.43     53.25 o
  -9  10  13      958.87     1022.49     37.04 o
  -8  10  13     2388.83     2456.28     71.00 o
  -7  10  13     3022.40     3517.35    117.30 o
  -6  10  13       22.06       63.28     16.98 o
  -5  10  13     3220.97     3325.97     83.34 o
  -4  10  13     2406.43     2643.03     85.66 o
  -3  10  13     3883.71     4274.37    118.84 o
  -2  10  13     2464.04     2430.04     85.66 o
  -1  10  13      852.06      800.49     22.05 o
   0  10  13      193.50      158.84     25.85 o
   1  10  13     1033.48     1011.15     37.43 o
   2  10  13     1277.90     1159.85     40.90 o
   3  10  13     1172.06     1071.87     40.90 o
   4  10  13      281.79      248.48     29.32 o
 -14  11  13       91.90       27.01     27.78 o
 -13  11  13       96.49       33.18     31.64 o
 -12  11  13       13.68      -14.66     22.38 o
 -10  11  13       64.54       25.47     20.84 o
  -9  11  13      191.73      138.90     22.38 o
  -8  11  13      147.92      174.40     20.84 o
  -7  11  13      106.78      107.26     20.84 o
  -6  11  13      205.05      279.35     22.38 o
  -5  11  13       14.80       27.78     20.06 o
  -4  11  13        1.11        3.86     16.21 o
  -3  11  13       80.34       91.06     20.06 o
  -2  11  13       23.20       46.30     16.21 o
  -1  11  13      296.58      279.45     21.61 o
   0  11  13      130.47      109.90     19.29 o
   1  11  13        4.90       33.95     13.10 o
   2  11  13        1.51        0.77     22.38 o
   3  11  13       42.13       57.88     20.84 o
   4  11  13      140.34      120.38     24.69 o
 -14  12  13        0.22       60.96     25.47 o
 -13  12  13      323.92      138.90     31.64 o
 -12  12  13      134.34       20.06     26.24 o
 -11  12  13      323.12      144.31     27.78 o
 -10  12  13      288.99      305.59     27.01 o
  -9  12  13       62.77        6.17     18.52 o
  -8  12  13      107.08       72.54     17.75 o
  -7  12  13       99.77       64.05     21.61 o
  -6  12  13        6.64        3.86     16.21 o
  -5  12  13     2795.37     2751.84     76.40 o
  -4  12  13     2032.06     1908.38     44.76 o
  -3  12  13       31.21       43.21     18.52 o
  -2  12  13      113.43      130.42     19.29 o
  -1  12  13        1.80       -8.96     10.55 o
   0  12  13      211.60      207.30     16.64 o
   1  12  13     1653.02     1612.68     82.96 o
   2  12  13      695.37      679.86     34.73 o
   3  12  13        2.83       10.80     19.29 o
   4  12  13       64.29       43.21     22.38 o
 -13  13  13      147.72       92.60     30.10 o
 -12  13  13     2616.91     2528.82     70.22 o
 -11  13  13     2764.43     2612.16     87.97 o
 -10  13  13     1414.51     1444.60     44.76 o
  -9  13  13      337.89      383.53     27.78 o
  -8  13  13      778.15      677.54     30.87 o
  -7  13  13     2325.23     2597.50     75.63 o
  -6  13  13     6050.57     6819.40    219.93 o
  -5  13  13     5245.45     5475.89    229.96 o
  -4  13  13      835.65      882.81     33.95 o
  -3  13  13      198.43      219.93     23.15 o
  -2  13  13      531.10      510.86     27.78 o
  -1  13  13      846.48      789.69     54.40 o
   0  13  13     5327.64     5037.99    163.60 o
   1  13  13     1249.03     1156.36     70.61 o
   3  13  13       81.13       55.56     23.15 o
 -13  14  13      500.99      401.28     39.36 o
 -12  14  13      468.70      259.29     35.50 o
 -11  14  13       82.85       86.43     24.69 o
 -10  14  13       49.09       21.61     21.61 o
  -9  14  13      494.51      556.39     31.64 o
  -8  14  13      435.76      440.63     27.78 o
  -7  14  13      289.25      329.51     27.78 o
  -6  14  13      429.59      456.07     27.78 o
  -5  14  13      189.07      247.71     26.24 o
  -4  14  13      907.38     1065.70     37.04 o
  -3  14  13      825.26      792.52     33.18 o
  -2  14  13       23.74       10.80     16.98 o
  -1  14  13        0.67       28.41     11.86 o
   0  14  13       25.11       62.86     13.91 o
   1  14  13      443.18      431.43     26.24 o
   2  14  13     1147.87     1128.98     63.28 o
   3  14  13      269.92      213.76     27.78 o
 -12  15  13       47.30      -14.66     23.92 o
 -11  15  13       29.66       13.89     22.38 o
 -10  15  13      169.38       97.23     23.15 o
  -9  15  13       44.33       22.38     24.69 o
  -8  15  13       19.19       -0.77     17.75 o
  -7  15  13        0.53      -20.06     20.06 o
  -6  15  13      149.12      131.19     21.61 o
  -5  15  13     1313.32     1370.52     41.67 o
  -4  15  13      297.02      310.22     26.24 o
  -3  15  13       70.78       48.62     19.29 o
  -2  15  13      151.51      125.01     20.84 o
  -1  15  13       32.93       18.18     11.65 o
   0  15  13      135.40      128.82     15.28 o
   1  15  13      374.25      375.19     38.58 o
   2  15  13      287.96      203.73     26.24 o
 -12  16  13       32.33       32.41     24.69 o
 -11  16  13       55.99        4.63     23.92 o
 -10  16  13      344.94      228.42     30.10 o
  -9  16  13     2269.94     2261.04     92.60 o
  -8  16  13     1529.81     1544.15     44.76 o
  -6  16  13      291.46      281.67     25.47 o
  -5  16  13      444.99      540.18     31.64 o
  -4  16  13      281.96      322.57     26.24 o
  -3  16  13     2005.78     2006.39     57.10 o
  -2  16  13     1860.92     2017.19     51.70 o
  -1  16  13       40.88       32.32     21.61 o
   0  16  13      449.59      384.26     25.85 o
   1  16  13      198.72      156.28     17.36 o
   2  16  13      358.23      328.74     29.32 o
 -11  17  13      356.48      262.37     30.87 o
 -10  17  13      991.57      890.53     40.13 o
  -9  17  13      510.18      557.16     34.73 o
  -8  17  13      616.51      669.05     34.73 o
  -7  17  13     1273.65     1380.55     54.02 o
  -6  17  13      400.16      334.14     27.01 o
  -5  17  13      541.25      586.48     33.18 o
  -4  17  13      968.29      953.03     37.81 o
  -3  17  13       24.99       -7.72     21.61 o
  -2  17  13     1105.46     1139.78     48.62 o
  -1  17  13     2319.32     2359.01     96.08 o
   0  17  13      889.19      853.05     27.28 o
   1  17  13      222.47      207.99     18.01 o
 -10  18  13       19.04       16.98     22.38 o
  -9  18  13      178.76      238.45     30.10 o
  -8  18  13      654.62      686.03     37.04 o
  -7  18  13      640.77      728.47     37.04 o
  -6  18  13       74.88       59.42     20.06 o
  -5  18  13       13.11       30.10     20.06 o
  -4  18  13      171.31      128.87     23.15 o
  -3  18  13      990.46      989.30     41.67 o
  -2  18  13      711.30      705.32     37.04 o
  -1  18  13      133.43      141.36     16.34 o
   0  18  13        0.09        4.50     12.81 o
  -9  19  13       12.87       19.29     26.24 o
  -8  19  13      225.96      189.83     29.32 o
  -7  19  13      164.45      135.05     28.55 o
  -6  19  13        2.15       -5.40     18.52 o
  -5  19  13        0.91        8.49     20.06 o
  -4  19  13       49.41       99.55     22.38 o
  -3  19  13      304.88      300.96     29.32 o
  -2  19  13      363.58      375.04     32.41 o
  -1  19  13       13.03        8.92     19.68 o
  -8  20  13     1414.04     1289.49     47.84 o
  -7  20  13      480.66      484.62     35.50 o
  -6  20  13       17.69       -0.77     20.06 o
  -5  20  13      369.86      436.77     32.41 o
  -4  20  13     1242.62     1264.02     54.79 o
  -3  20  13     1000.06      956.89     41.67 o
  -2  20  13      522.78      470.73     33.18 o
 -15   0  14        0.07        7.72     22.38 o
 -14   0  14      182.83      245.40     30.10 o
 -13   0  14     4989.06     5218.92    198.32 o
 -12   0  14     8236.56     8273.25    299.41 o
 -11   0  14     2486.55     2605.21     91.06 o
 -10   0  14      424.42      406.68     29.32 o
  -9   0  14     1024.76      986.99     35.50 o
  -8   0  14      403.54      359.61     25.47 o
  -7   0  14    12021.77    10708.70    485.39 o
  -6   0  14    14464.04    14994.65    543.27 o
  -5   0  14       39.74       57.88     19.29 o
  -4   0  14      963.34      951.49     33.18 o
  -3   0  14     2008.45     2328.95     67.14 o
  -2   0  14     1115.03     1074.96     33.95 o
  -1   0  14     4195.42     3957.69    261.22 o
   0   0  14     1790.57     1837.57     62.12 o
   1   0  14      116.99      220.67     18.46 o
   2   0  14     1232.16     1230.07     40.90 o
   3   0  14     1245.34     1268.65     44.76 o
   4   0  14      308.59      351.12     31.64 o
   5   0  14      501.35      453.75     35.50 o
 -15   1  14       33.27       53.50     17.18 o
 -14   1  14      280.92      309.64     23.15 o
 -13   1  14       34.89       48.52     17.98 o
 -12   1  14      597.58      614.20     26.72 o
 -11   1  14     2504.03     2476.70     66.36 o
 -10   1  14      648.84      640.55     47.07 o
  -9   1  14      176.06      172.05     27.39 o
  -8   1  14       40.89       55.21     13.10 o
  -7   1  14     1008.94      866.68     46.69 o
  -6   1  14     5214.55     5375.56    160.13 o
  -5   1  14     4008.12     3525.81    168.23 o
  -4   1  14      707.53      796.51     25.08 o
  -3   1  14      206.89      237.29     30.87 o
  -2   1  14        1.99       24.81     12.81 o
  -1   1  14     1891.32     1619.51     68.72 o
   0   1  14     4380.83     4266.27    132.10 o
   1   1  14     4476.89     4196.92     81.09 o
   2   1  14      162.28      213.65     18.53 o
   3   1  14       39.11       33.18     14.73 o
   4   1  14      139.00      136.24     22.38 o
   5   1  14      168.64      137.43     18.82 o
 -15   2  14       15.10       -5.40     26.24 o
 -14   2  14       70.43       30.10     24.69 o
 -13   2  14        0.05       28.55     23.15 o
 -12   2  14        1.51      -22.38     22.38 o
 -11   2  14       24.37       51.70     20.06 o
 -10   2  14       80.26       62.51     24.69 o
  -9   2  14      142.33      143.53     20.06 o
  -8   2  14      607.06      559.47     28.55 o
  -7   2  14       23.82       28.55     18.52 o
  -6   2  14      928.13      838.05     32.41 o
  -5   2  14     1600.24     1633.66     59.42 o
  -4   2  14      966.44      917.54     37.04 o
  -3   2  14      547.98      489.25     27.01 o
  -2   2  14      237.52      161.28     20.84 o
  -1   2  14        4.68       21.83     11.30 o
   0   2  14      252.70      265.20     16.37 o
   1   2  14      503.09      577.33     26.24 o
   2   2  14      275.18      158.97     23.92 o
   3   2  14      116.34      109.58     23.15 o
   4   2  14      340.52      330.28     32.41 o
   5   2  14       19.69       28.55     23.92 o
 -15   3  14      747.98      949.95     46.30 o
 -14   3  14      505.17      539.41     37.81 o
 -13   3  14        2.13       19.29     22.38 o
 -12   3  14      545.88      453.75     31.64 o
 -11   3  14      530.19      483.08     30.87 o
 -10   3  14     3926.61     4038.24    160.51 o
  -9   3  14     2190.64     1953.91     71.77 o
  -8   3  14     2651.79     2818.97     82.57 o
  -7   3  14     1413.86     1340.42     47.07 o
  -6   3  14     3880.72     4163.25    152.02 o
  -5   3  14     4257.18     4256.63    143.53 o
  -4   3  14     5461.15     5411.07    195.24 o
  -3   3  14     4280.25     4399.39    128.87 o
  -2   3  14      146.81      117.30     20.84 o
  -1   3  14      546.12      481.80     18.46 o
   0   3  14     1612.61     1677.88    112.28 o
   1   3  14      973.30      897.10     25.10 o
   2   3  14      325.47      309.45     27.78 o
   3   3  14      217.49      232.28     28.55 o
   4   3  14       26.56       90.29     27.01 o
   5   3  14      761.77      706.09     39.36 o
 -15   4  14      135.04       94.92     30.87 o
 -14   4  14     1215.07     1409.87     59.42 o
 -13   4  14      696.50      849.63     40.90 o
 -12   4  14      727.13      660.56     35.50 o
 -11   4  14      534.65      542.50     31.64 o
 -10   4  14        4.38      -16.98     19.29 o
  -9   4  14     3188.37     2954.79    124.24 o
  -8   4  14     8272.62     8595.82    441.40 o
  -7   4  14     2144.28     2252.55     86.43 o
  -6   4  14     2390.89     2132.94     71.00 o
  -5   4  14      279.50      334.91     23.92 o
  -4   4  14     1637.65     1594.31     47.07 o
  -3   4  14     8015.18     8040.21    239.99 o
  -2   4  14     6489.94     5930.41    187.52 o
  -1   4  14     1504.08     1593.70     91.83 o
   0   4  14       22.59       42.44     12.55 o
   1   4  14       46.32       54.06     14.09 o
   2   4  14     1508.61     1472.38     44.76 o
   3   4  14     2228.98     2258.73     77.94 o
   4   4  14      881.16      904.42     43.21 o
   5   4  14       56.44       13.89     23.15 o
 -15   5  14      447.03      351.89     38.58 o
 -14   5  14       30.08       57.88     27.01 o
 -13   5  14       58.27       34.73     23.15 o
 -12   5  14      379.82      373.50     30.10 o
 -11   5  14      309.48      264.69     26.24 o
 -10   5  14     1146.91      916.76     37.81 o
  -9   5  14     2258.16     2264.90     67.91 o
  -8   5  14      739.97      574.91     30.10 o
  -7   5  14     1064.27     1165.25     38.58 o
  -6   5  14      306.70      283.21     21.61 o
  -5   5  14      480.81      624.29     27.78 o
  -4   5  14     1238.96     1111.23     34.73 o
  -3   5  14      348.96      430.60     27.78 o
  -2   5  14       37.63       64.05     17.75 o
  -1   5  14      461.18      508.54     19.00 o
   0   5  14     1180.61     1066.58     51.32 o
   1   5  14     1015.12     1049.67     37.43 o
   2   5  14      517.89      588.03     33.18 o
   3   5  14       14.97       -3.09     21.61 o
   4   5  14       26.48        1.54     23.92 o
 -15   6  14      128.41      112.67     32.41 o
 -14   6  14      399.76      456.84     37.04 o
 -13   6  14        1.36      -20.06     20.06 o
 -12   6  14       47.75       38.58     21.61 o
 -11   6  14       46.68       24.69     21.61 o
 -10   6  14        8.15        8.49     20.84 o
  -9   6  14     1817.80     1667.62     44.76 o
  -8   6  14     1358.49     1186.08     37.04 o
  -7   6  14      364.11      385.07     25.47 o
  -6   6  14        6.90       -6.95     14.66 o
  -5   6  14      172.88      183.66     21.61 o
  -4   6  14       36.71       60.19     16.98 o
  -3   6  14     1650.82     1611.28     41.67 o
  -2   6  14      822.58      669.82     38.58 o
  -1   6  14      502.40      437.05     21.99 o
   0   6  14        0.20       -1.42     10.63 o
   1   6  14       65.31       46.69     13.51 o
   2   6  14       77.02       14.66     20.06 o
   3   6  14      884.25      888.21     39.36 o
   4   6  14      268.03      182.89     30.87 o
 -15   7  14     1859.40     2068.89     61.73 o
 -14   7  14      660.78      598.83     38.58 o
 -13   7  14       42.67        0.77     23.15 o
 -12   7  14      177.98      148.16     25.47 o
 -11   7  14      913.03      905.19     39.36 o
 -10   7  14     5288.73     5843.99    258.52 o
  -9   7  14     4342.95     4908.70    162.05 o
  -8   7  14      195.34      199.10     22.38 o
  -7   7  14      466.47      490.02     28.55 o
  -6   7  14      614.19      596.51     27.01 o
  -5   7  14     2574.98     2809.71    103.41 o
  -4   7  14     5194.82     4690.31    166.68 o
  -3   7  14     1570.76     1621.31     54.02 o
  -2   7  14       30.27       59.42     17.75 o
  -1   7  14     2714.48     2634.28    137.36 o
   0   7  14      923.47      767.77     39.74 o
   1   7  14      769.82      730.54     23.69 o
   2   7  14      879.35      880.49     37.04 o
   3   7  14      124.18      132.73     26.24 o
   4   7  14      263.70      253.11     31.64 o
 -15   8  14        7.95       -1.54     25.47 o
 -14   8  14      841.74      849.63     46.30 o
 -13   8  14      511.87      525.52     36.27 o
 -12   8  14      556.51      561.02     35.50 o
 -11   8  14      379.22      207.58     26.24 o
 -10   8  14       31.07       20.84     19.29 o
  -9   8  14     2103.37     2219.37     87.97 o
  -8   8  14     4090.26     4205.69    149.71 o
  -7   8  14     2776.21     3139.99    111.89 o
  -6   8  14      508.61      521.66     26.24 o
  -5   8  14        0.37       22.38     19.29 o
  -4   8  14     1495.31     1406.79     38.58 o
  -3   8  14     4109.82     4286.72    155.11 o
  -2   8  14     4210.21     4119.26    147.39 o
  -1   8  14     2711.23     2693.00     87.59 o
   0   8  14        2.07       12.35     10.91 o
   1   8  14      137.30      119.40     15.71 o
   2   8  14     1003.38     1137.47     40.90 o
   3   8  14     2398.23     2423.87     85.66 o
   4   8  14     1852.25     1797.26     55.56 o
 -14   9  14      197.55      109.58     30.87 o
 -13   9  14       26.91       -7.72     23.92 o
 -12   9  14        6.55      -13.89     20.06 o
 -11   9  14       46.59       71.77     21.61 o
 -10   9  14      142.98       80.26     22.38 o
  -9   9  14      966.37     1024.03     37.04 o
  -8   9  14      310.42      213.76     23.15 o
  -7   9  14      150.99      141.99     23.15 o
  -6   9  14       60.38       68.68     17.75 o
  -5   9  14      454.94      637.41     30.10 o
  -4   9  14      358.35      325.65     24.69 o
  -3   9  14      949.65      936.83     34.73 o
  -2   9  14     1328.16     1181.45     47.07 o
  -1   9  14       95.55      124.04     13.61 o
   0   9  14       68.26       62.90     27.78 o
   1   9  14      168.06      164.96     15.54 o
   2   9  14        8.77       10.80     20.84 o
   3   9  14       19.04      -20.84     20.84 o
   4   9  14       51.14       18.52     24.69 o
 -14  10  14      120.02       68.68     27.78 o
 -13  10  14     1270.30     1335.02     50.93 o
 -12  10  14     1568.41     1589.68     50.93 o
 -11  10  14        0.26       -8.49     22.38 o
 -10  10  14      264.35      162.83     23.15 o
  -9  10  14      484.79      463.78     30.10 o
  -8  10  14      543.98      517.03     28.55 o
  -7  10  14     1072.05     1210.01     38.58 o
  -6  10  14      734.31      693.75     30.10 o
  -5  10  14        0.82      -12.35     19.29 o
  -4  10  14      157.27      140.45     20.84 o
  -3  10  14      748.78      689.89     31.64 o
  -2  10  14      376.23      314.85     23.92 o
  -1  10  14      781.07      700.97     28.55 o
   0  10  14      908.78      834.30     76.40 o
   1  10  14       49.97       27.95     13.36 o
   2  10  14      393.10      324.88     29.32 o
   3  10  14       12.99      -15.43     19.29 o
 -14  11  14      412.32      325.65     36.27 o
 -13  11  14      229.81      193.69     32.41 o
 -12  11  14     1506.78     1332.70     50.16 o
 -11  11  14     3542.71     3845.32    180.57 o
 -10  11  14     1321.14     1206.15     62.51 o
  -9  11  14      132.20      128.87     23.15 o
  -8  11  14      929.38      752.39     32.41 o
  -7  11  14        0.98       11.58     21.61 o
  -6  11  14     4210.39     4306.78    135.82 o
  -5  11  14     6691.15     7597.26    251.57 o
  -4  11  14     1317.89     1473.92     46.30 o
  -3  11  14      118.08      121.15     20.84 o
  -2  11  14        1.60      -15.43     15.43 o
  -1  11  14      456.23      501.49     20.41 o
   0  11  14     3931.22     3668.45    442.18 o
   1  11  14     3237.73     2985.66    162.44 o
   2  11  14      900.43      991.62     43.21 o
   3  11  14       22.92       26.24     20.06 o
 -13  12  14     1101.84      953.03     48.62 o
 -12  12  14     1926.51     1846.65     78.71 o
 -11  12  14      452.82      392.79     33.95 o
 -10  12  14      225.77      215.30     25.47 o
  -9  12  14      231.24      150.48     25.47 o
  -8  12  14      451.44      444.49     27.01 o
  -7  12  14     2546.69     2820.52     92.60 o
  -6  12  14      950.21      902.10     34.73 o
  -5  12  14       82.80       73.31     23.15 o
  -4  12  14      336.99      368.09     25.47 o
  -3  12  14     1285.98     1272.51     40.13 o
  -2  12  14      536.29      554.84     29.32 o
  -1  12  14     1974.61     2127.58     97.62 o
   0  12  14      390.93      472.21     22.76 o
   1  12  14       55.01       94.04     40.51 o
   2  12  14      400.84      381.21     30.87 o
   3  12  14      298.09      259.29     27.78 o
 -13  13  14       70.88      -12.35     28.55 o
 -12  13  14      100.52       65.59     27.78 o
 -11  13  14       73.42       17.75     22.38 o
 -10  13  14       93.57       78.71     23.92 o
  -9  13  14       16.58       23.92     21.61 o
  -8  13  14       83.33       91.06     20.84 o
  -7  13  14      124.72      121.93     24.69 o
  -6  13  14      172.83      149.71     21.61 o
  -5  13  14      177.08      246.17     25.47 o
  -4  13  14      143.64      144.31     21.61 o
  -3  13  14       60.99       98.00     20.06 o
  -2  13  14        4.68       24.69     17.75 o
  -1  13  14       35.96       23.59     12.51 o
   0  13  14       35.41       11.58     18.52 o
   1  13  14       50.57       84.16     14.73 o
   2  13  14       86.00       78.71     23.15 o
 -13  14  14      407.57      172.86     34.73 o
 -12  14  14      548.02      345.72     33.95 o
 -11  14  14       94.14       53.25     23.92 o
 -10  14  14       43.38      -16.98     21.61 o
  -9  14  14      199.84      166.68     27.01 o
  -8  14  14     1171.02     1259.39     40.90 o
  -7  14  14     1730.08     1932.30     64.82 o
  -6  14  14      942.45      895.16     36.27 o
  -5  14  14        5.83      -11.58     19.29 o
  -4  14  14       91.33       87.20     21.61 o
  -3  14  14      494.92      489.25     30.10 o
  -2  14  14     1147.65     1120.49     40.13 o
  -1  14  14      624.21      572.20     22.52 o
   0  14  14      183.87      198.64     17.73 o
   1  14  14      172.72      122.30     16.64 o
   2  14  14      197.98      142.76     25.47 o
 -12  15  14       74.48       52.47     24.69 o
 -11  15  14      441.06      318.71     31.64 o
 -10  15  14     1582.58     1461.58     47.07 o
  -9  15  14      970.88      996.25     40.90 o
  -8  15  14       28.02       17.75     20.06 o
  -7  15  14      414.65      464.56     30.87 o
  -6  15  14     2239.70     2335.90     64.05 o
  -5  15  14     3030.78     3089.06    104.95 o
  -4  15  14     1884.82     2071.21     68.68 o
  -3  15  14      328.97      407.45     30.10 o
  -2  15  14      482.06      458.38     30.87 o
  -1  15  14     1340.46     1367.09    106.49 o
   0  15  14     1793.79     1692.58    127.33 o
   1  15  14     1269.70     1364.82     81.80 o
 -11  16  14      332.08      354.20     33.95 o
 -10  16  14      249.29      224.56     29.32 o
  -9  16  14      123.86      118.84     27.78 o
  -8  16  14      696.54      665.19     34.73 o
  -7  16  14     1133.20     1361.26     60.19 o
  -6  16  14     1046.46     1059.53     38.58 o
  -5  16  14      505.74      534.01     31.64 o
  -4  16  14       93.17       95.69     21.61 o
  -3  16  14      240.95      270.09     27.78 o
  -2  16  14      135.99      162.83     25.47 o
  -1  16  14      362.27      368.38     21.61 o
   0  16  14      386.34      395.23     28.17 o
   1  16  14       13.51        1.92     18.52 o
 -11  17  14       67.64       45.53     27.01 o
 -10  17  14      115.74       68.68     27.01 o
  -9  17  14      353.60      384.30     33.95 o
  -8  17  14       10.73       28.55     22.38 o
  -7  17  14       89.33       99.55     23.92 o
  -6  17  14       40.19       12.35     20.06 o
  -5  17  14       10.27       54.79     21.61 o
  -4  17  14      216.02      176.72     26.24 o
  -3  17  14      388.56      382.76     31.64 o
  -2  17  14       60.38       39.36     22.38 o
  -1  17  14       16.11       -5.79     12.55 o
   0  17  14       39.80       32.95     14.06 o
 -10  18  14       31.24       60.19     26.24 o
  -9  18  14     1147.06     1064.16     44.76 o
  -8  18  14     1763.23     1572.70     50.16 o
  -7  18  14      248.17      195.24     28.55 o
  -6  18  14        1.11      -17.75     17.75 o
  -5  18  14        0.03      -13.12     19.29 o
  -4  18  14      368.34      361.92     30.10 o
  -3  18  14     2359.14     2460.91     81.80 o
  -2  18  14     2185.72     2046.51     56.33 o
  -1  18  14      185.76      186.18     18.91 o
  -8  19  14      295.27      317.16     31.64 o
  -7  19  14        3.09       12.35     21.61 o
  -6  19  14      261.43      221.47     28.55 o
  -5  19  14      967.13      964.61     41.67 o
  -4  19  14     1400.17     1294.89     48.62 o
  -3  19  14     1023.32     1012.45     43.99 o
  -2  19  14       65.04       74.08     23.15 o
  -6  20  14        0.92      -20.06     20.06 o
  -5  20  14       27.93       13.12     26.24 o
 -15   1  15      176.14      193.01     20.71 o
 -14   1  15      996.87     1020.94     33.01 o
 -13   1  15     1540.43     1865.29     66.34 o
 -12   1  15       62.54       74.52     18.27 o
 -11   1  15      481.34      477.29     30.10 o
 -10   1  15      102.92       91.45     15.25 o
  -9   1  15      803.23      869.83     41.29 o
  -8   1  15     2631.58     2735.88    148.55 o
  -7   1  15      669.91      575.06     45.53 o
  -6   1  15       65.53       55.92     21.99 o
  -5   1  15     4311.77     4075.16    110.20 o
  -4   1  15     2855.98     3116.38     83.44 o
  -3   1  15     2030.80     1895.96     41.68 o
  -2   1  15     2171.65     2346.98     58.77 o
  -1   1  15      271.68      227.24     17.15 o
   0   1  15     1003.81      954.31     37.20 o
   1   1  15      900.75      907.89     19.23 o
   2   1  15      653.22      764.09     37.43 o
   3   1  15      411.84      364.28     21.55 o
   4   1  15       23.06       31.53     31.64 o
 -15   2  15       89.01      105.72     27.01 o
 -14   2  15       15.24       60.96     25.47 o
 -13   2  15     2507.06     2717.88    104.18 o
 -12   2  15     5535.30     6007.58    213.76 o
 -11   2  15     2054.90     1945.42     72.54 o
 -10   2  15     1101.91     1141.32     40.13 o
  -9   2  15       80.75       60.96     20.84 o
  -8   2  15      230.77      294.01     23.92 o
  -7   2  15     9007.61     9022.56    452.98 o
  -6   2  15    11361.35    10500.34    482.30 o
  -5   2  15     3480.79     3711.04    139.68 o
  -4   2  15      731.36      632.78     30.10 o
  -3   2  15      239.62      226.10     23.15 o
  -2   2  15     1487.22     1436.11     81.80 o
  -1   2  15     5309.91     5143.79    122.64 o
   0   2  15     5094.19     4858.13    340.31 o
   1   2  15      932.21     1058.60     46.69 o
   2   2  15      335.63      335.68     29.32 o
   3   2  15      317.79      273.18     29.32 o
   4   2  15      473.27      544.81     37.81 o
 -15   3  15      112.26       77.17     27.01 o
 -14   3  15      329.86      412.08     33.95 o
 -13   3  15      701.02      676.77     37.81 o
 -12   3  15      258.14      253.11     27.01 o
 -11   3  15        2.67       19.29     19.29 o
 -10   3  15      776.56      807.96     36.27 o
  -9   3  15     2061.96     1870.57     67.91 o
  -8   3  15      994.94      930.65     36.27 o
  -7   3  15      751.20      691.43     32.41 o
  -6   3  15      226.75      195.24     23.15 o
  -5   3  15      584.80      671.37     30.10 o
  -4   3  15     1291.55     1367.43     52.47 o
  -3   3  15      219.16      233.82     24.69 o
  -2   3  15       75.69      104.95     20.06 o
  -1   3  15        5.35       37.58     12.61 o
   0   3  15       75.70       93.17     14.45 o
   1   3  15      808.97      832.95     27.45 o
   2   3  15      386.96      366.55     30.10 o
   3   3  15       16.70      -20.06     20.06 o
   4   3  15       35.44       -2.32     30.87 o
 -15   4  15       50.84       25.47     30.87 o
 -14   4  15       41.16       57.88     26.24 o
 -13   4  15        0.32        3.86     21.61 o
 -12   4  15       73.78       89.52     23.92 o
 -11   4  15      438.08      352.66     28.55 o
 -10   4  15      226.59      210.67     27.01 o
  -9   4  15      125.24      142.76     23.92 o
  -8   4  15       11.43       13.89     18.52 o
  -7   4  15        1.42       16.98     18.52 o
  -6   4  15      121.91       95.69     19.29 o
  -5   4  15      274.65      262.37     23.92 o
  -4   4  15       47.80       52.47     18.52 o
  -3   4  15        5.75       50.16     21.61 o
  -2   4  15      243.00      268.55     23.92 o
  -1   4  15      180.07      186.34     14.82 o
   0   4  15      436.07      491.17     36.27 o
   1   4  15        7.54      -12.61     12.61 o
   2   4  15       19.45       11.58     21.61 o
   3   4  15       29.08        9.26     23.15 o
   4   4  15      323.16      325.65     33.18 o
 -15   5  15     2300.36     2682.38     86.43 o
 -14   5  15     1416.40     1500.16     71.00 o
 -13   5  15      186.10      174.40     27.78 o
 -12   5  15      459.39      492.34     31.64 o
 -11   5  15       36.01       28.55     20.84 o
 -10   5  15     6886.52     6446.67    204.50 o
  -9   5  15     9006.26     9593.61    311.76 o
  -8   5  15     2890.82     2920.06    136.59 o
  -7   5  15        1.70       39.36     18.52 o
  -6   5  15       58.92       53.25     17.75 o
  -5   5  15      618.74      673.68     32.41 o
  -4   5  15     4914.76     4404.79    150.48 o
  -3   5  15     9095.07     9360.56    278.58 o
  -2   5  15     1897.53     1761.76     59.42 o
  -1   5  15       60.78       91.64     13.16 o
   0   5  15      354.98      280.36     39.36 o
   1   5  15      400.26      367.81     27.01 o
   2   5  15     2584.15     2604.44     89.52 o
   3   5  15     1996.93     1924.59     55.56 o
   4   5  15      193.45      197.55     31.64 o
 -15   6  15      382.79      513.17     41.67 o
 -14   6  15       70.88       42.44     27.78 o
 -13   6  15      135.24      150.48     27.01 o
 -12   6  15      414.76      399.73     30.87 o
 -11   6  15     3180.98     3588.34    140.45 o
 -10   6  15     2132.31     2169.98     84.11 o
  -9   6  15      173.25      163.60     24.69 o
  -8   6  15     1378.52     1246.27     40.13 o
  -7   6  15     2064.34     2369.85     74.08 o
  -6   6  15     1375.18     1426.08     58.65 o
  -5   6  15     1843.44     1994.04     61.73 o
  -4   6  15     1133.84     1035.60     42.44 o
  -3   6  15      533.16      791.75     34.73 o
  -2   6  15     2992.81     2689.33    118.07 o
  -1   6  15     2520.64     2318.71    108.81 o
   0   6  15      230.78      252.65     17.75 o
   1   6  15      611.28      486.21     27.78 o
   2   6  15       23.06       68.68     23.92 o
   3   6  15      564.14      547.13     37.04 o
 -15   7  15       82.37      104.95     30.10 o
 -14   7  15       99.34       64.05     27.01 o
 -13   7  15       34.83       24.69     22.38 o
 -12   7  15        1.05       -8.49     20.84 o
 -11   7  15       32.77        3.09     20.06 o
 -10   7  15     1677.25     1933.85     67.91 o
  -9   7  15      837.99      780.18     36.27 o
  -8   7  15      201.90      169.77     22.38 o
  -7   7  15       28.71       49.39     21.61 o
  -6   7  15      163.61      145.08     20.84 o
  -5   7  15      103.35       81.03     20.84 o
  -4   7  15      412.22      471.50     27.78 o
  -3   7  15     1653.61     1773.34     76.40 o
  -2   7  15      253.59      226.10     22.38 o
  -1   7  15        9.04        5.42     11.65 o
   0   7  15      255.06      264.68     20.06 o
   1   7  15        4.54        0.54     14.28 o
   2   7  15      177.35      219.16     26.24 o
   3   7  15      481.06      454.52     33.95 o
 -15   8  15       60.15      -10.80     27.78 o
 -14   8  15        5.41       32.41     26.24 o
 -13   8  15       70.72        8.49     26.24 o
 -12   8  15      158.10      118.07     26.24 o
 -11   8  15      685.06      651.30     34.73 o
 -10   8  15      294.69      175.94     26.24 o
  -9   8  15       11.49       16.21     20.84 o
  -8   8  15      566.94      480.76     28.55 o
  -7   8  15     1316.66     1293.35     40.13 o
  -6   8  15      824.04      814.90     32.41 o
  -5   8  15     2533.61     2879.94     91.83 o
  -4   8  15        2.88       23.92     17.75 o
  -3   8  15      705.82      671.37     32.41 o
  -2   8  15      221.70      162.83     21.61 o
  -1   8  15      605.84      507.11     20.10 o
   0   8  15     1046.93     1041.11     62.51 o
   1   8  15      385.29      326.63     31.25 o
   2   8  15        5.09      -20.84     20.84 o
   3   8  15      150.94       94.92     26.24 o
 -14   9  15     1264.08     1338.88     52.47 o
 -13   9  15      455.82      388.16     37.04 o
 -12   9  15       21.63      -13.89     20.84 o
 -11   9  15      407.24      305.59     28.55 o
 -10   9  15     1658.52     1803.43     48.62 o
  -9   9  15     4007.15     4132.38    169.00 o
  -8   9  15     4592.24     4647.87    174.40 o
  -7   9  15     1443.12     1708.51     61.73 o
  -6   9  15        2.26       52.47     18.52 o
  -5   9  15     1548.89     1426.85     48.62 o
  -4   9  15     4583.74     4835.39    174.40 o
  -3   9  15     3165.23     3254.20    102.63 o
  -2   9  15     1220.63     1097.34     38.58 o
  -1   9  15      135.02      173.79     15.92 o
   0   9  15       92.48       83.64     14.16 o
   1   9  15     2114.53     1889.00    114.21 o
   2   9  15     1668.77     1614.37     49.39 o
   3   9  15      298.36      290.15     30.10 o
 -14  10  15        0.85       54.79     26.24 o
 -13  10  15      623.44      485.39     40.13 o
 -12  10  15     1193.21     1176.82     45.53 o
 -11  10  15      824.47      868.92     39.36 o
 -10  10  15      376.73      402.05     30.10 o
  -9  10  15      622.74      625.07     32.41 o
  -8  10  15       22.49       34.73     18.52 o
  -7  10  15     2339.51     2777.30     85.66 o
  -6  10  15     1627.40     1767.16     57.88 o
  -5  10  15     1059.94     1113.54     38.58 o
  -4  10  15       45.83       25.47     18.52 o
  -3  10  15      263.81      267.00     25.47 o
  -2  10  15      416.10      453.75     28.55 o
  -1  10  15     2047.12     1986.61     43.39 o
   0  10  15      561.31      613.47     23.19 o
   1  10  15       42.16       94.53     15.82 o
   2  10  15      116.66      120.38     24.69 o
 -14  11  15       46.17       46.30     26.24 o
 -13  11  15       16.23       10.80     28.55 o
 -12  11  15        0.15      -23.92     23.92 o
 -11  11  15        0.02      -20.84     20.84 o
 -10  11  15       83.16       54.79     23.15 o
  -9  11  15      347.15      445.26     30.10 o
  -8  11  15       85.42       88.74     20.06 o
  -7  11  15      108.07      108.04     23.92 o
  -6  11  15       27.53       18.52     18.52 o
  -5  11  15       34.47       84.11     22.38 o
  -4  11  15      519.13      481.53     28.55 o
  -3  11  15       78.82      110.35     25.47 o
  -2  11  15      192.51      192.15     22.38 o
  -1  11  15       39.76       52.22     13.61 o
   0  11  15       12.63       -1.54     12.55 o
   1  11  15       19.57       35.50     14.19 o
   2  11  15       78.66      149.71     24.69 o
 -13  12  15      842.00      726.93     47.07 o
 -12  12  15     2199.41     2092.04     57.10 o
 -11  12  15     1007.36     1106.60     45.53 o
 -10  12  15      120.22       56.33     22.38 o
  -9  12  15       15.54       10.80     19.29 o
  -8  12  15       41.43       17.75     19.29 o
  -7  12  15     3281.22     3787.44    123.47 o
  -6  12  15     5585.17     6068.55    189.83 o
  -5  12  15      669.73      711.50     33.95 o
  -4  12  15       93.19      157.42     20.84 o
  -3  12  15       11.93       20.06     20.06 o
  -2  12  15      361.67      314.85     25.47 o
  -1  12  15     2021.11     2023.20     76.78 o
   0  12  15     1961.82     1887.70     90.29 o
   1  12  15       36.14       53.63     14.73 o
   2  12  15        0.08       30.10     21.61 o
 -13  13  15     1140.65     1092.71     50.16 o
 -12  13  15       64.78       68.68     24.69 o
 -11  13  15      254.68      182.12     28.55 o
 -10  13  15      707.12      749.31     37.04 o
  -9  13  15      153.36      118.84     26.24 o
  -8  13  15     1668.11     1847.42     64.05 o
  -7  13  15     1260.37     1487.81     44.76 o
  -6  13  15      468.35      462.24     30.87 o
  -5  13  15     1221.73     1311.87     47.07 o
  -4  13  15      688.47      632.78     32.41 o
  -3  13  15      995.01      954.58     38.58 o
  -2  13  15      206.89      202.18     23.15 o
  -1  13  15      104.14      118.18     17.18 o
   0  13  15      660.87      657.50     78.71 o
   1  13  15     1170.65     1115.17     74.08 o
 -12  14  15      840.18      845.77     41.67 o
 -11  14  15      842.34      742.36     39.36 o
 -10  14  15      105.64       59.42     23.92 o
  -9  14  15       80.95        4.63     23.92 o
  -8  14  15      325.53      338.77     28.55 o
  -7  14  15     1481.48     1627.49     53.25 o
  -6  14  15     2483.23     2681.61    101.86 o
  -5  14  15     1114.40     1379.00     44.76 o
  -4  14  15       58.85       23.92     20.84 o
  -3  14  15      145.01      131.96     23.92 o
  -2  14  15      323.06      327.20     27.78 o
  -1  14  15     1193.76     1328.74     31.59 o
   0  14  15      700.01      702.08    116.91 o
   1  14  15      237.13      223.74     20.45 o
 -12  15  15        2.17        3.09     22.38 o
 -11  15  15       19.51       17.75     23.92 o
 -10  15  15       51.36       94.92     24.69 o
  -9  15  15      711.03      588.03     37.04 o
  -8  15  15       13.08       -6.17     19.29 o
  -7  15  15        0.00       22.38     21.61 o
  -6  15  15       10.27       60.96     20.84 o
  -5  15  15       28.19       48.62     20.84 o
  -4  15  15      152.19      126.56     23.15 o
  -3  15  15      643.55      695.29     36.27 o
  -2  15  15      337.70      310.22     27.78 o
  -1  15  15       35.20       25.25     13.36 o
   0  15  15        1.73        5.40     14.66 o
 -11  16  15      696.47      707.64     39.36 o
 -10  16  15      938.13      881.27     41.67 o
  -9  16  15       34.67       17.75     25.47 o
  -8  16  15     1042.00      857.34     37.81 o
  -7  16  15      221.67      206.04     27.01 o
  -6  16  15      250.39      234.59     25.47 o
  -5  16  15      767.58      808.73     37.04 o
  -4  16  15      211.14      287.07     28.55 o
  -3  16  15      136.32      112.67     25.47 o
  -2  16  15      921.51      732.33     37.81 o
  -1  16  15      522.98      540.03     31.25 o
 -10  17  15      948.86      816.44     40.90 o
  -9  17  15     2237.64     2203.17     71.00 o
  -8  17  15      497.78      527.83     33.18 o
  -7  17  15        0.76       34.73     23.15 o
  -6  17  15        2.81       13.12     20.06 o
  -5  17  15      163.09      189.06     26.24 o
  -4  17  15     1665.22     1730.89     52.47 o
  -3  17  15     1788.70     1687.68     81.80 o
  -2  17  15      334.07      349.57     31.64 o
  -1  17  15        0.27       39.36     20.06 o
  -9  18  15       22.83       44.76     27.01 o
  -8  18  15      125.49      157.42     25.47 o
  -7  18  15      164.72      248.48     30.10 o
  -6  18  15      136.21      111.12     23.15 o
  -5  18  15      124.09      177.49     27.01 o
  -4  18  15       32.22       39.36     21.61 o
  -3  18  15       41.45       66.37     23.92 o
  -7  19  15       42.77       80.26     25.47 o
  -6  19  15       38.38       59.42     21.61 o
  -5  19  15       69.29       20.84     22.38 o
 -15   0  16      537.91      667.51     40.13 o
 -14   0  16     2424.13     2842.89     91.83 o
 -13   0  16      310.44      404.36     36.27 o
 -12   0  16     3229.94     3509.63    135.05 o
 -11   0  16     1425.69     1588.13     50.93 o
 -10   0  16     2465.37     2781.93    131.19 o
  -9   0  16     1013.85      897.47     34.73 o
  -8   0  16      597.28      678.31     33.18 o
  -7   0  16     5632.59     5336.21    189.06 o
  -6   0  16     7150.73     7851.91    297.10 o
  -5   0  16     1884.15     1804.98     57.88 o
  -4   0  16     2604.92     2609.84     84.89 o
  -3   0  16      322.61      225.33     23.92 o
  -2   0  16        2.91       -7.72     20.84 o
  -1   0  16     1412.96     1256.39     72.15 o
   0   0  16     5031.49     5142.41    143.15 o
   1   0  16      674.17      594.20     23.44 o
   2   0  16       17.12       -6.17     21.61 o
   3   0  16        7.89      -29.32     29.32 o
 -15   1  16        1.23       -0.86     16.34 o
 -14   1  16      772.36      871.53     76.40 o
 -13   1  16     4945.80     5349.72    167.07 o
 -12   1  16     1334.14     1363.04     38.93 o
 -11   1  16       65.98      112.20     32.41 o
 -10   1  16       57.05       59.81     15.28 o
  -9   1  16       71.81       82.71     14.61 o
  -8   1  16      792.70      703.13     24.24 o
  -7   1  16     5116.75     4672.78    302.89 o
  -6   1  16      642.50      668.30     38.20 o
  -5   1  16       10.58      -11.46     11.46 o
  -4   1  16      101.55      108.12     16.09 o
  -3   1  16      275.82      274.79     37.43 o
  -2   1  16      802.84      756.70     30.48 o
  -1   1  16     1730.08     1766.69     55.47 o
   0   1  16      262.26      278.43     14.37 o
   1   1  16      184.74      209.36     12.58 o
   2   1  16       54.10       54.64     16.64 o
   3   1  16       20.29       26.21     36.27 o
 -15   2  16      101.74       54.02     27.78 o
 -14   2  16       26.77        0.00     25.47 o
 -13   2  16       30.94       39.36     27.01 o
 -12   2  16       17.08      -14.66     22.38 o
 -11   2  16      563.57      510.09     31.64 o
 -10   2  16      262.54      263.15     26.24 o
  -9   2  16     1025.44      938.37     35.50 o
  -8   2  16      181.64      233.82     23.92 o
  -7   2  16      142.34      125.78     22.38 o
  -6   2  16       28.65       59.42     19.29 o
  -5   2  16       17.99       23.92     18.52 o
  -4   2  16       16.58       40.13     20.06 o
  -3   2  16      836.20      821.07     34.73 o
  -2   2  16       14.42       24.69     18.52 o
  -1   2  16       66.74       50.97     13.89 o
   0   2  16      274.98      261.24     27.01 o
   1   2  16       16.49       35.77     13.84 o
   2   2  16      112.20      137.36     25.47 o
   3   2  16       12.81      -14.66     20.06 o
 -15   3  16      110.77       75.63     26.24 o
 -14   3  16      698.22      828.02     43.99 o
 -13   3  16      854.36      909.05     43.21 o
 -12   3  16      651.14      654.39     36.27 o
 -11   3  16      960.72     1112.77     40.90 o
 -10   3  16      537.35      566.42     33.18 o
  -9   3  16      856.23      776.32     34.73 o
  -8   3  16     1966.29     2002.53     78.71 o
  -7   3  16     3636.12     4276.69    129.64 o
  -6   3  16      697.12      539.41     29.32 o
  -5   3  16       74.19       84.89     21.61 o
  -4   3  16      785.07      682.94     32.41 o
  -3   3  16     2652.05     3023.47     91.06 o
  -2   3  16     2126.56     1872.88     84.11 o
  -1   3  16     1118.24     1109.31     30.22 o
   0   3  16        6.67       10.77     13.36 o
   1   3  16       20.96       44.76     22.38 o
   2   3  16      988.43     1105.83     43.99 o
   3   3  16      757.57      704.55     40.90 o
 -15   4  16      668.81      739.28     43.99 o
 -14   4  16       83.56       71.77     26.24 o
 -13   4  16        2.36       20.06     22.38 o
 -12   4  16        1.84      -13.12     21.61 o
 -11   4  16     2126.12     2174.61    103.41 o
 -10   4  16     5527.28     6117.16    215.30 o
  -9   4  16     1487.30     1428.39     64.05 o
  -8   4  16       13.19       22.38     18.52 o
  -7   4  16      216.37      216.84     24.69 o
  -6   4  16     1051.35     1046.41     37.81 o
  -5   4  16     3764.34     4072.19    143.53 o
  -4   4  16     3377.52     3430.15     96.46 o
  -3   4  16      174.14      223.79     27.01 o
  -2   4  16      282.66      261.60     24.69 o
  -1   4  16     1491.65     1486.90     38.47 o
   0   4  16     1081.70      945.18     69.45 o
   1   4  16     1502.30     1575.50     38.58 o
   2   4  16      456.01      515.49     35.50 o
   3   4  16        0.91       17.75     21.61 o
 -14   5  16      142.58      117.30     29.32 o
 -13   5  16      151.96      118.84     27.01 o
 -11   5  16      365.94      286.30     28.55 o
 -10   5  16      611.29      480.76     32.41 o
  -9   5  16      205.37      224.56     25.47 o
  -8   5  16      802.68      891.30     37.04 o
  -7   5  16     1257.52     1236.24     39.36 o
  -6   5  16     1263.55     1386.72     43.21 o
  -5   5  16       94.36       77.17     22.38 o
  -4   5  16      471.47      414.40     27.78 o
  -3   5  16      481.55      492.34     31.64 o
  -2   5  16      167.42      222.25     22.38 o
  -1   5  16      432.39      395.75     44.37 o
   0   5  16        0.65       16.49     11.72 o
   1   5  16       35.52       33.84     14.45 o
   2   5  16      306.52      351.12     30.87 o
   3   5  16      114.22       92.60     25.47 o
 -15   6  16      262.42      200.64     34.73 o
 -14   6  16       10.05      -18.52     23.15 o
 -13   6  16      138.74      125.78     26.24 o
 -12   6  16        3.03       40.13     21.61 o
 -11   6  16      590.21      544.04     33.95 o
 -10   6  16      585.32      652.85     35.50 o
  -9   6  16      896.93      933.74     37.04 o
  -8   6  16        9.90        5.40     17.75 o
  -7   6  16       15.98       63.28     20.06 o
  -6   6  16        0.30        6.95     16.98 o
  -5   6  16     1765.51     1784.14     45.53 o
  -4   6  16     1376.29     1487.04     43.21 o
  -3   6  16      627.88      692.20     35.50 o
  -2   6  16       26.15       22.38     16.98 o
  -1   6  16       26.82       55.63     23.15 o
   0   6  16        1.08       -5.02     11.46 o
   1   6  16      129.95       93.73     16.48 o
   2   6  16      318.88      336.46     31.64 o
 -15   7  16      398.66      331.05     37.04 o
 -14   7  16      312.13      260.83     31.64 o
 -13   7  16      162.98      111.12     28.55 o
 -12   7  16      979.12      925.25     41.67 o
 -11   7  16      336.93      318.71     29.32 o
 -10   7  16      273.01      243.85     27.78 o
  -9   7  16     3175.35     3314.40    112.67 o
  -8   7  16     2606.21     2558.91    118.84 o
  -7   7  16      789.76      865.83     35.50 o
  -6   7  16      983.41      989.30     35.50 o
  -5   7  16       34.86       58.65     23.15 o
  -4   7  16     2098.97     1995.58     48.62 o
  -3   7  16     3866.42     3913.22    129.64 o
  -2   7  16     1649.87     1625.17     50.93 o
  -1   7  16      109.67      101.04     13.51 o
   0   7  16      101.84      128.06     15.00 o
   1   7  16      247.11      215.64     40.90 o
   2   7  16     1335.64     1336.56     48.62 o
 -14   8  16      124.34       94.92     27.78 o
 -13   8  16       14.23      -15.43     21.61 o
 -12   8  16      362.20      310.99     30.87 o
 -11   8  16     2243.39     2472.48     83.34 o
 -10   8  16     3656.17     4095.34    147.39 o
  -9   8  16     2859.10     3298.96    121.15 o
  -8   8  16      181.32      129.64     22.38 o
  -7   8  16      332.93      249.25     27.78 o
  -6   8  16      255.42      223.79     22.38 o
  -5   8  16     2837.49     3461.79    114.98 o
  -4   8  16     3170.57     3021.15    110.35 o
  -3   8  16     1056.08     1292.58     41.67 o
  -2   8  16        9.42       51.70     18.52 o
  -1   8  16      476.95      487.00     20.65 o
   0   8  16       72.15       86.46     13.64 o
   1   8  16      468.50      518.34     23.44 o
   2   8  16      279.84      324.11     31.64 o
 -14   9  16       19.72        6.17     24.69 o
 -13   9  16       39.18        5.40     24.69 o
 -12   9  16       85.87      108.04     24.69 o
 -11   9  16       99.44       32.41     23.92 o
 -10   9  16       95.71       91.06     23.15 o
  -9   9  16        6.02        8.49     20.84 o
  -8   9  16      133.92      153.57     22.38 o
  -7   9  16       87.73       74.85     23.92 o
  -6   9  16      237.88      251.57     23.15 o
  -5   9  16      259.20      286.30     27.01 o
  -4   9  16      286.73      344.94     27.01 o
  -3   9  16      340.47      449.89     29.32 o
  -2   9  16      345.58      267.78     25.47 o
  -1   9  16      230.25      205.00     23.92 o
   0   9  16      265.55      242.22     28.94 o
   1   9  16       60.54       60.23     15.80 o
   2   9  16      451.28      525.52     34.73 o
 -14  10  16      208.60      140.45     32.41 o
 -13  10  16       54.13       16.98     27.78 o
 -12  10  16      515.69      497.74     35.50 o
 -11  10  16      298.40      200.64     28.55 o
 -10  10  16        8.50       11.58     21.61 o
  -9  10  16      180.86      172.09     24.69 o
  -8  10  16       23.76       13.12     20.84 o
  -7  10  16       59.52       71.77     23.15 o
  -6  10  16     1677.91     1585.82     43.99 o
  -5  10  16      896.42      959.98     41.67 o
  -4  10  16        6.93       13.89     16.21 o
  -3  10  16       17.37        9.26     20.06 o
  -2  10  16        0.02      -12.35     15.43 o
  -1  10  16      397.23      360.85     19.99 o
   0  10  16     1351.84     1055.10     92.22 o
   1  10  16      469.96      439.94     22.37 o
 -13  11  16     3722.41     3880.04    106.49 o
 -12  11  16     1278.05     1350.45     48.62 o
 -11  11  16        3.09      -20.84     20.84 o
 -10  11  16        8.16       -1.54     18.52 o
  -9  11  16      308.44      290.15     27.78 o
  -8  11  16     3766.37     4035.15    165.14 o
  -7  11  16     3523.75     3863.06    150.48 o
  -6  11  16      894.97     1044.86     38.58 o
  -5  11  16       26.53       17.75     20.84 o
  -4  11  16      189.91      196.01     23.15 o
  -3  11  16      406.29      328.74     28.55 o
  -2  11  16     1363.20     1339.65     44.76 o
  -1  11  16     2495.60     2490.88    123.47 o
   0  11  16        3.09       20.78     14.66 o
   1  11  16      284.93      231.54     21.22 o
 -13  12  16       11.90       10.80     27.78 o
 -12  12  16      604.83      488.48     37.04 o
 -11  12  16      563.45      534.78     34.73 o
 -10  12  16       93.21       15.43     23.15 o
  -9  12  16      113.06       70.22     23.15 o
  -8  12  16       25.64       39.36     20.06 o
  -7  12  16      518.08      600.37     34.73 o
  -6  12  16     1245.22     1275.60     43.99 o
  -5  12  16      669.61      740.05     35.50 o
  -4  12  16      125.59      120.38     21.61 o
  -3  12  16        0.32      -18.52     18.52 o
  -2  12  16       34.10       45.53     19.29 o
  -1  12  16      599.03      595.70     23.99 o
   0  12  16     1067.94     1075.20    155.49 o
   1  12  16      403.60      432.13     22.64 o
 -12  13  16        0.49      -23.92     23.92 o
 -11  13  16       22.54       -0.77     21.61 o
 -10  13  16      138.92      123.47     24.69 o
  -9  13  16       61.26       55.56     22.38 o
  -8  13  16        4.22      -13.12     18.52 o
  -7  13  16        9.02       -7.72     24.69 o
  -6  13  16       15.46       16.98     19.29 o
  -5  13  16       54.60       38.58     20.84 o
  -3  13  16       15.97       47.07     20.84 o
  -2  13  16       47.78       43.21     18.52 o
  -1  13  16        3.79       30.10     15.43 o
   0  13  16        2.76        6.32     13.36 o
 -12  14  16      141.93       68.68     26.24 o
 -11  14  16      380.41      268.55     30.10 o
 -10  14  16      439.26      296.33     29.32 o
  -9  14  16      307.58      339.54     31.64 o
  -8  14  16      140.52      125.01     23.92 o
  -7  14  16      155.42      177.49     27.78 o
  -6  14  16     1175.81     1055.67     40.13 o
  -5  14  16      777.14      834.97     39.36 o
  -4  14  16      671.27      654.39     34.73 o
  -3  14  16      409.42      531.69     33.18 o
  -2  14  16      103.20       72.54     21.61 o
  -1  14  16      489.42      530.18     23.69 o
   0  14  16      420.43      353.43     30.10 o
 -11  15  16      428.32      369.64     34.73 o
  -9  15  16      659.23      704.55     37.81 o
  -8  15  16     1348.26     1233.93     44.76 o
  -7  15  16     1236.82     1497.84     48.62 o
  -6  15  16      568.10      549.44     33.95 o
  -5  15  16       15.74       37.04     21.61 o
  -4  15  16      306.32      290.15     29.32 o
  -3  15  16      723.60      752.39     38.58 o
  -2  15  16      617.36      696.06     36.27 o
  -1  15  16      371.65      351.04     20.96 o
 -10  16  16      196.20      199.10     29.32 o
  -9  16  16       11.22       21.61     23.15 o
  -8  16  16        9.48       22.38     20.06 o
  -7  16  16      279.00      258.52     29.32 o
  -6  16  16      741.43      771.69     37.04 o
  -5  16  16      554.78      635.10     37.04 o
  -4  16  16       60.10       89.52     23.92 o
  -3  16  16       66.60       81.80     25.47 o
  -2  16  16      152.41      139.68     24.69 o
  -9  17  16      286.06      162.05     31.64 o
  -8  17  16       33.66       38.58     21.61 o
  -7  17  16       13.55       44.76     24.69 o
  -6  17  16       64.24       34.73     22.38 o
  -5  17  16       44.55       14.66     23.15 o
  -4  17  16       28.69       13.12     23.15 o
  -3  17  16      210.76      155.88     28.55 o
  -7  18  16        3.75        5.40     22.38 o
  -6  18  16       22.33      -19.29     19.29 o
 -15   1  17      102.78       78.90     19.64 o
 -14   1  17      177.01      170.42     22.35 o
 -13   1  17     1323.07     1444.57     43.83 o
 -12   1  17      551.21      651.76     26.46 o
 -11   1  17      358.84      293.49     19.10 o
 -10   1  17      303.19      309.60     19.91 o
  -9   1  17      457.53      446.26     27.78 o
  -8   1  17     1690.68     1810.94     43.75 o
  -7   1  17     3024.34     2643.47    169.77 o
  -6   1  17      533.20      599.76     22.92 o
  -5   1  17      152.02      108.27     14.45 o
  -4   1  17        1.32       22.70     14.45 o
  -3   1  17       26.31       -1.43     13.06 o
  -2   1  17      989.31     1045.33     31.96 o
  -1   1  17     1809.33     1615.89     50.79 o
   0   1  17      179.64      180.19     12.62 o
   1   1  17       17.26        8.61      9.85 o
   2   1  17       17.78       20.56     30.10 o
 -15   2  17      543.17      553.30     40.90 o
 -14   2  17     1664.29     1877.51     59.42 o
 -13   2  17      348.63      436.77     35.50 o
 -12   2  17        0.03       20.06     20.84 o
 -11   2  17      128.35      134.27     24.69 o
 -10   2  17      933.48      899.02     39.36 o
  -9   2  17      570.67      605.77     33.95 o
  -8   2  17     3514.87     3221.02    135.82 o
  -7   2  17      448.17      452.21     29.32 o
  -6   2  17      271.64      220.70     23.15 o
  -5   2  17      750.53      760.88     33.18 o
  -4   2  17     1000.74      963.07     44.76 o
  -3   2  17      152.54      171.31     23.92 o
  -2   2  17      315.43      329.51     27.78 o
  -1   2  17       70.12       87.10     16.98 o
   0   2  17      924.89      888.32     57.49 o
   1   2  17      360.94      393.33     22.09 o
   2   2  17      204.68      232.28     29.32 o
 -15   3  17        0.05        5.40     27.01 o
 -14   3  17      198.68      213.76     31.64 o
 -13   3  17      789.47      794.07     41.67 o
 -12   3  17      338.47      334.14     31.64 o
 -11   3  17      391.82      368.87     30.10 o
 -10   3  17       84.61       27.01     20.84 o
  -9   3  17      182.31      243.85     24.69 o
  -8   3  17     1174.13     1100.43     39.36 o
  -7   3  17     2772.61     3107.58    121.93 o
  -6   3  17      886.15      783.26     33.95 o
  -5   3  17      155.25      135.82     23.15 o
  -4   3  17       85.88      124.24     22.38 o
  -3   3  17      150.01      219.93     25.47 o
  -2   3  17      615.42      526.29     30.87 o
  -1   3  17     1998.43     2063.94     64.82 o
   0   3  17      636.61      656.17     65.98 o
   1   3  17        3.86      -12.46     27.78 o
   2   3  17       76.90       47.07     24.69 o
 -15   4  17       69.58       40.90     26.24 o
 -14   4  17       81.14       40.13     24.69 o
 -13   4  17       99.89       59.42     26.24 o
 -12   4  17       23.40       32.41     22.38 o
 -11   4  17      216.59      226.10     27.01 o
 -10   4  17      224.34      188.29     26.24 o
  -9   4  17     1374.15     1582.73     46.30 o
  -8   4  17      253.08      260.83     24.69 o
  -7   4  17      169.52      105.72     23.15 o
  -6   4  17       96.48       67.91     20.06 o
  -5   4  17      385.93      506.23     30.10 o
  -4   4  17      871.66      723.07     33.95 o
  -3   4  17     1437.22     1612.05     46.30 o
  -2   4  17        3.84       22.38     16.98 o
  -1   4  17       35.64       60.53     13.51 o
   0   4  17      142.94      125.59     23.15 o
   1   4  17      117.63       94.39     16.58 o
   2   4  17      270.21      230.73     29.32 o
 -15   5  17        0.46       13.12     23.92 o
 -14   5  17       19.60       -9.26     22.38 o
 -13   5  17       26.14       53.25     23.92 o
 -12   5  17     1343.49     1437.65     50.16 o
 -11   5  17     2944.01     3205.59    128.87 o
 -10   5  17      315.37      232.28     28.55 o
  -9   5  17       91.22       93.37     22.38 o
  -8   5  17      417.58      403.59     27.01 o
  -7   5  17       16.50       37.04     19.29 o
  -6   5  17      682.23      710.72     32.41 o
  -5   5  17     1443.96     1566.52     50.93 o
  -4   5  17       26.19       81.80     21.61 o
  -3   5  17      847.80      886.67     37.81 o
  -2   5  17      401.41      396.65     27.78 o
  -1   5  17       13.28        5.31     11.67 o
   0   5  17        1.54        6.45     12.35 o
   1   5  17      122.74      115.42     17.03 o
   2   5  17      148.20      148.16     27.78 o
 -14   6  17       62.50        1.54     24.69 o
 -13   6  17      452.59      355.75     32.41 o
 -12   6  17       57.81       38.58     23.15 o
 -11   6  17     1061.33     1021.71     42.44 o
 -10   6  17     4365.04     4961.18    172.86 o
  -9   6  17     1543.84     1621.31     64.05 o
  -8   6  17        0.66       -4.63     16.98 o
  -7   6  17        4.29       -0.77     20.84 o
  -6   6  17       23.47       26.24     18.52 o
  -5   6  17     2804.62     2973.31    112.67 o
  -4   6  17     5035.96     4850.05    209.90 o
  -3   6  17     1367.77     1482.41     47.07 o
  -2   6  17        1.22       -3.86     16.98 o
  -1   6  17       43.32       33.07     13.16 o
   0   6  17       37.36       41.88     13.06 o
   1   6  17      965.42      920.44     30.97 o
 -14   7  17        1.20       20.84     23.15 o
 -13   7  17       25.63       32.41     23.15 o
 -12   7  17      142.81       92.60     24.69 o
 -11   7  17      614.48      664.42     37.04 o
 -10   7  17      118.21      112.67     23.15 o
  -9   7  17       10.07       15.43     21.61 o
  -8   7  17      359.03      332.60     27.01 o
  -7   7  17       14.35       25.47     20.84 o
  -5   7  17       46.62       28.55     22.38 o
  -4   7  17      154.73      167.46     23.15 o
  -3   7  17      353.56      441.40     31.64 o
  -2   7  17      201.76      155.11     22.38 o
  -1   7  17       42.26       57.76     13.89 o
   0   7  17       48.43       53.93     13.91 o
   1   7  17        3.79       -1.50     16.59 o
 -14   8  17       65.41       16.21     26.24 o
 -13   8  17      147.13      128.87     28.55 o
 -12   8  17       27.67      -10.03     20.84 o
 -11   8  17       68.99       51.70     23.92 o
 -10   8  17      196.71      141.22     23.92 o
  -9   8  17      151.93      114.21     23.92 o
  -8   8  17      394.12      374.27     27.01 o
  -7   8  17      448.53      438.32     30.87 o
  -6   8  17        0.31       20.06     16.98 o
  -5   8  17       85.40       80.26     23.15 o
  -4   8  17       63.83       44.76     19.29 o
  -3   8  17        2.95      -15.43     21.61 o
  -2   8  17       63.30       54.02     18.52 o
  -1   8  17      134.08      180.16     16.26 o
   0   8  17      187.87      169.44     40.51 o
   1   8  17      143.37      134.65     17.18 o
 -14   9  17      135.47       98.00     30.10 o
 -13   9  17      514.12      544.81     38.58 o
 -12   9  17      394.40      375.04     32.41 o
 -11   9  17      447.93      474.59     33.18 o
 -10   9  17      245.44      169.77     25.47 o
  -9   9  17        3.74       10.03     20.06 o
  -8   9  17      179.10      136.59     22.38 o
  -7   9  17     1734.51     2017.96     50.93 o
  -6   9  17     1178.02     1136.69     40.13 o
  -5   9  17       75.42       52.47     22.38 o
  -4   9  17        3.85        0.00     16.21 o
  -3   9  17      196.16      177.49     25.47 o
  -2   9  17      778.57      621.21     34.73 o
  -1   9  17      867.67      797.96     26.46 o
   0   9  17      262.21      285.91     72.54 o
   1   9  17        0.09       13.88     13.91 o
 -13  10  17      211.60      118.84     30.87 o
 -12  10  17      142.97      106.49     26.24 o
 -11  10  17      319.37      263.15     30.10 o
 -10  10  17      810.77      875.09     39.36 o
  -9  10  17     1197.89     1288.72     64.05 o
  -8  10  17     1300.81     1392.89     43.21 o
  -7  10  17       22.30       23.92     23.15 o
  -6  10  17      611.44      661.34     33.18 o
  -5  10  17     1310.79     1485.50     50.16 o
  -4  10  17      909.29      817.22     36.27 o
  -3  10  17      522.63      598.06     34.73 o
  -2  10  17      288.13      201.41     26.24 o
  -1  10  17      141.00      127.96     15.80 o
   0  10  17      779.58      755.88     98.78 o
 -13  11  17        5.81      -21.61     29.32 o
 -12  11  17       32.42       80.26     23.92 o
 -11  11  17       25.34        6.17     21.61 o
 -10  11  17        9.52       -7.72     20.06 o
  -9  11  17       11.41       16.21     21.61 o
  -8  11  17        4.82      -10.03     20.06 o
  -7  11  17       12.84       50.93     24.69 o
  -6  11  17       19.99      -10.03     16.98 o
  -5  11  17        0.29        4.63     20.84 o
  -4  11  17        9.69       20.84     19.29 o
  -3  11  17       23.66       23.15     20.06 o
  -2  11  17        3.51        2.32     18.52 o
  -1  11  17       37.58       32.95     14.39 o
   0  11  17       13.43       22.38     13.64 o
 -12  12  17       13.33       14.66     21.61 o
 -11  12  17        4.63      -21.61     21.61 o
 -10  12  17        4.26       -2.32     19.29 o
  -9  12  17      508.19      510.09     33.95 o
  -8  12  17      627.67      600.37     33.95 o
  -7  12  17       70.08       88.74     27.01 o
  -6  12  17      239.26      256.20     27.01 o
  -5  12  17       18.37       44.76     21.61 o
  -4  12  17       85.37       53.25     20.84 o
  -3  12  17       63.08       80.26     22.38 o
  -2  12  17       20.23        5.40     19.29 o
  -1  12  17        7.15       29.50     14.06 o
 -12  13  17      622.73      417.48     37.04 o
 -11  13  17      183.46      129.64     27.78 o
 -10  13  17       18.47       19.29     21.61 o
  -9  13  17      189.66      236.91     28.55 o
  -8  13  17     1481.69     1458.49     46.30 o
  -7  13  17     2945.85     3396.97     98.78 o
  -6  13  17     1731.81     1707.74     48.62 o
  -5  13  17      178.58      220.70     27.01 o
  -4  13  17        2.50       -6.17     18.52 o
  -3  13  17      298.40      277.04     29.32 o
  -2  13  17     1068.58     1029.43     43.21 o
  -1  13  17     1508.43     1435.73     82.57 o
 -11  14  17       36.09       10.80     23.92 o
 -10  14  17      117.30       96.46     25.47 o
  -9  14  17      297.04      297.87     30.87 o
  -8  14  17      194.75      179.03     26.24 o
  -7  14  17       45.56       40.13     25.47 o
  -6  14  17      100.61      138.13     23.92 o
  -5  14  17      215.46      208.36     27.01 o
  -4  14  17       33.27       38.58     20.84 o
  -3  14  17        1.93        8.49     20.84 o
  -2  14  17        1.54       14.66     20.06 o
 -10  15  17       94.47       22.38     25.47 o
  -9  15  17        0.04       -7.72     22.38 o
  -8  15  17       11.43       20.06     19.29 o
  -7  15  17       56.48       30.87     23.15 o
  -6  15  17       55.94       37.81     20.84 o
  -5  15  17       27.83      -15.43     22.38 o
  -4  15  17      206.73      214.53     28.55 o
  -3  15  17       83.89       99.55     23.92 o
  -9  16  17      275.03      228.42     30.87 o
  -8  16  17        1.15      -13.12     20.06 o
  -7  16  17        8.41        6.17     22.38 o
  -5  16  17      319.62      333.37     33.18 o
  -4  16  17      789.02      803.33     40.13 o
 -15   0  18      525.79      601.14     40.90 o
 -14   0  18     2772.56     2966.36    113.44 o
 -13   0  18      674.33      631.24     39.36 o
 -12   0  18        1.82      -19.29     21.61 o
 -11   0  18        2.13        4.63     17.75 o
 -10   0  18      360.59      471.50     31.64 o
  -9   0  18      152.94      135.82     23.15 o
  -8   0  18     4318.61     4484.27    175.94 o
  -7   0  18      202.50      195.24     23.92 o
  -6   0  18      599.90      887.44     37.04 o
  -5   0  18      393.65      317.16     25.47 o
  -4   0  18       67.11      128.87     23.15 o
  -3   0  18      501.63      540.95     31.64 o
  -2   0  18     1666.40     1483.18     60.19 o
  -1   0  18       69.89      113.57     16.59 o
   0   0  18      636.36      577.65     51.32 o
   1   0  18        3.79       32.68     14.61 o
 -15   1  18      310.40      346.16     25.37 o
 -14   1  18        0.35      -17.98     17.98 o
 -13   1  18      177.60      251.22     21.00 o
 -12   1  18      326.35      350.26     21.28 o
 -11   1  18       73.81      106.09     29.71 o
 -10   1  18      282.38      308.57     30.87 o
  -9   1  18       13.73       21.61     18.13 o
  -8   1  18       98.60      100.89     16.92 o
  -7   1  18      664.46      618.89     23.46 o
  -6   1  18     1190.53     1120.76     57.88 o
  -5   1  18       37.63       58.20     15.43 o
  -4   1  18       74.66       69.62     16.09 o
  -3   1  18        5.93       21.18     18.13 o
  -2   1  18      448.43      536.94     23.73 o
  -1   1  18     1045.10      996.16     27.26 o
   0   1  18      242.38      291.77     14.27 o
   1   1  18       33.28       31.45     12.20 o
 -15   2  18        0.00       27.78     24.69 o
 -14   2  18        2.51        2.32     23.92 o
 -13   2  18        1.13        9.26     23.92 o
 -12   2  18      124.59      199.87     27.01 o
 -11   2  18        2.69        8.49     19.29 o
 -10   2  18       41.52       32.41     20.06 o
  -9   2  18      176.96      118.84     22.38 o
  -8   2  18        2.08      -19.29     19.29 o
  -7   2  18       36.95       47.07     20.84 o
  -6   2  18       30.88       56.33     20.84 o
  -5   2  18       50.85       94.15     21.61 o
  -4   2  18       25.12       20.84     20.84 o
  -3   2  18      115.97      116.52     23.15 o
  -2   2  18       49.32       40.90     20.84 o
  -1   2  18      185.13      155.46     16.68 o
   0   2  18        0.20       21.08     13.91 o
   1   2  18       89.93       91.80     16.89 o
 -15   3  18       37.65       61.73     31.64 o
 -14   3  18        0.12      -18.52     27.01 o
 -13   3  18      122.89       97.23     27.01 o
 -12   3  18      270.02      236.14     27.78 o
 -11   3  18      495.24      547.90     33.95 o
 -10   3  18      265.17      254.66     27.01 o
  -9   3  18        4.03       26.24     23.15 o
  -8   3  18      335.98      251.57     27.01 o
  -7   3  18      296.84      327.97     27.78 o
  -6   3  18      305.55      261.60     25.47 o
  -5   3  18      354.82      290.15     27.01 o
  -4   3  18      428.09      471.50     31.64 o
  -3   3  18      347.00      329.51     30.10 o
  -2   3  18      164.77      169.00     23.15 o
  -1   3  18      177.94      156.52     16.58 o
   0   3  18       88.18       90.67     15.82 o
   1   3  18      134.43      142.92     17.73 o
 -14   4  18      319.55      361.15     33.18 o
 -13   4  18      748.93      825.70     41.67 o
 -12   4  18      251.91      246.17     28.55 o
 -11   4  18       15.84       13.12     20.84 o
 -10   4  18      890.02      842.68     38.58 o
  -9   4  18      826.37      910.59     40.13 o
  -8   4  18     1167.89     1204.60     40.90 o
  -7   4  18      501.52      520.12     31.64 o
  -6   4  18       21.35       -3.09     17.75 o
  -5   4  18      213.13      250.03     26.24 o
  -4   4  18     1260.09     1160.62     41.67 o
  -3   4  18      585.54      651.30     36.27 o
  -2   4  18      144.48      123.47     22.38 o
  -1   4  18        4.65       20.31     14.28 o
   0   4  18       52.90       58.81     14.45 o
   1   4  18      519.94      552.43     25.88 o
 -14   5  18        2.92      -23.92     23.92 o
 -13   5  18        0.66      -20.84     20.84 o
 -12   5  18       99.28      114.21     26.24 o
 -11   5  18      249.08      151.25     26.24 o
 -10   5  18        1.35       23.92     20.84 o
  -9   5  18        0.57       25.47     20.06 o
  -8   5  18      248.52      262.37     26.24 o
  -7   5  18      161.18      153.57     23.92 o
  -6   5  18      136.71      119.61     21.61 o
  -5   5  18      271.13      363.46     30.87 o
  -4   5  18        0.39        9.26     19.29 o
  -3   5  18      453.45      415.17     31.64 o
  -2   5  18       45.83       37.04     18.52 o
  -1   5  18      481.37      514.30     44.37 o
   0   5  18       75.66       57.86     15.00 o
 -14   6  18      149.37      114.98     28.55 o
 -13   6  18        1.05       16.98     21.61 o
 -12   6  18        1.04       -1.54     20.84 o
 -11   6  18        0.89       -1.54     22.38 o
 -10   6  18      176.43      231.51     27.78 o
  -9   6  18        0.24       34.73     20.84 o
  -8   6  18      299.02      369.64     27.01 o
  -7   6  18      136.83      122.70     23.92 o
  -6   6  18       11.94       -1.54     17.75 o
  -5   6  18      271.48      256.20     27.78 o
  -4   6  18      215.81      166.68     24.69 o
  -3   6  18       12.82       10.03     23.15 o
  -2   6  18       58.30       64.82     20.84 o
  -1   6  18       77.12       41.55     14.09 o
   0   6  18       10.58        4.24     12.55 o
 -14   7  18        4.09      -22.38     22.38 o
 -13   7  18        9.65       11.58     25.47 o
 -12   7  18     1007.47     1166.79     56.33 o
 -11   7  18     2833.45     3043.53    120.38 o
 -10   7  18     1195.47     1321.90     46.30 o
  -9   7  18        0.42        2.32     20.06 o
  -8   7  18        1.32       23.92     17.75 o
  -7   7  18        3.16        9.26     20.06 o
  -6   7  18      790.30      784.03     35.50 o
  -5   7  18     1552.62     1767.16     49.39 o
  -4   7  18      125.32      107.26     22.38 o
  -3   7  18      141.64      167.46     25.47 o
  -2   7  18      216.57      183.66     24.69 o
  -1   7  18       35.68       46.94     13.84 o
   0   7  18      382.71      381.00     24.31 o
 -14   8  18       76.16       81.80     27.01 o
 -13   8  18       89.32      106.49     27.01 o
 -12   8  18        0.45       -6.17     23.15 o
 -11   8  18       25.25       43.99     22.38 o
 -10   8  18      772.09      754.71     37.81 o
  -9   8  18      525.59      599.60     33.95 o
  -8   8  18      121.31      108.81     20.84 o
  -7   8  18       80.31       98.00     23.92 o
  -6   8  18       17.94       23.92     17.75 o
  -5   8  18      887.87     1033.29     41.67 o
  -4   8  18     1346.76     1355.08     45.53 o
  -3   8  18      537.06      571.82     34.73 o
  -2   8  18       31.60       43.21     19.29 o
  -1   8  18      141.75      143.78     16.26 o
   0   8  18      178.66      141.84     17.44 o
 -13   9  18        6.95       33.95     23.92 o
 -12   9  18      173.78      127.33     27.01 o
 -11   9  18      381.00      334.91     30.10 o
 -10   9  18      704.32      699.15     36.27 o
  -9   9  18      193.32      250.03     29.32 o
  -8   9  18       70.80       76.40     20.84 o
  -7   9  18       71.55      114.98     24.69 o
  -6   9  18      136.52      143.53     22.38 o
  -5   9  18     1336.51     1441.51     47.07 o
  -4   9  18      782.25      760.88     37.04 o
  -3   9  18       10.65       57.88     23.15 o
  -2   9  18       56.23       50.16     20.84 o
  -1   9  18       11.74       21.21     13.61 o
 -13  10  18      206.42      188.29     32.41 o
 -12  10  18        1.18      -21.61     21.61 o
 -11  10  18       13.80       21.61     21.61 o
 -10  10  18        5.18       -3.86     20.06 o
  -9  10  18      369.35      424.43     31.64 o
  -8  10  18      752.97      723.07     51.70 o
  -7  10  18      415.68      491.56     35.50 o
  -6  10  18        3.38        5.40     16.98 o
  -5  10  18       11.01       34.73     23.92 o
  -4  10  18        4.32       -9.26     18.52 o
  -3  10  18       57.34       33.18     23.15 o
  -2  10  18      370.68      389.70     30.87 o
  -1  10  18       72.50       32.59     14.27 o
 -12  11  18      205.22      149.71     27.01 o
 -11  11  18       11.95       17.75     21.61 o
 -10  11  18        7.62      -19.29     19.29 o
  -9  11  18       49.52       74.85     24.69 o
  -8  11  18      285.40      270.09     28.55 o
  -7  11  18     2166.77     2404.58     73.31 o
  -6  11  18      739.36      691.43     35.50 o
  -5  11  18        5.68      -25.47     25.47 o
  -4  11  18       12.34       15.43     19.29 o
  -3  11  18       16.07       16.21     20.84 o
  -2  11  18      352.89      312.53     30.87 o
  -1  11  18      901.59      838.82     41.67 o
 -12  12  18       51.92       57.88     26.24 o
 -11  12  18        3.25       18.52     22.38 o
 -10  12  18      225.12      216.07     28.55 o
  -9  12  18      650.07      710.72     37.81 o
  -8  12  18     1491.53     1696.94     74.08 o
  -7  12  18      694.16      834.97     41.67 o
  -6  12  18        0.79        0.00     19.29 o
  -5  12  18      221.59      171.31     30.10 o
  -4  12  18      222.99      234.59     27.01 o
  -3  12  18      586.19      628.15     37.04 o
  -2  12  18      638.07      527.06     35.50 o
 -11  13  18      166.74      182.12     27.78 o
 -10  13  18       14.04       -3.09     21.61 o
  -9  13  18        0.27       11.58     23.15 o
  -8  13  18        0.77       30.87     20.84 o
  -7  13  18       25.87       74.08     26.24 o
  -6  13  18      160.53      175.17     24.69 o
  -5  13  18       14.22       13.89     20.06 o
  -4  13  18       37.28       73.31     22.38 o
  -3  13  18       16.39      -20.06     20.06 o
 -10  14  18       13.89       32.41     23.15 o
  -9  14  18      103.93       79.48     25.47 o
  -8  14  18      106.41      142.76     24.69 o
  -7  14  18        0.52      -23.15     23.15 o
  -6  14  18       51.43       52.47     21.61 o
  -5  14  18        0.13       -3.09     22.38 o
  -4  14  18       81.88       89.52     22.38 o
  -9  15  18        2.82      -21.61     21.61 o
  -8  15  18      173.37      196.78     26.24 o
  -7  15  18      719.80      738.50     40.13 o
  -6  15  18      776.09      716.13     38.58 o
  -5  15  18      373.19      395.88     33.18 o
 -14   1  19       92.09       72.81     22.38 o
 -13   1  19      172.35      123.63     19.91 o
 -12   1  19      271.39      293.20     21.83 o
 -11   1  19        3.53        3.09     19.29 o
 -10   1  19      204.49      188.13     19.10 o
  -9   1  19      147.18      219.82     17.73 o
  -8   1  19        2.63      -16.09     16.09 o
  -7   1  19      854.14      765.71     41.07 o
  -6   1  19      448.75      401.82     40.13 o
  -5   1  19       71.14       71.48     15.25 o
  -4   1  19       74.01       39.85     17.18 o
  -3   1  19        0.24       17.75     15.28 o
  -2   1  19       89.57      104.24     19.10 o
  -1   1  19      655.90      652.62     18.47 o
   0   1  19      162.06      149.86     20.38 o
 -14   2  19      950.52     1052.58     49.39 o
 -13   2  19      620.57      654.39     38.58 o
 -12   2  19       55.69       50.93     23.15 o
 -11   2  19       11.13       15.43     18.52 o
 -10   2  19      228.43      186.75     26.24 o
  -9   2  19      798.78      650.53     51.70 o
  -8   2  19     3248.36     3460.24     99.55 o
  -7   2  19      788.03      790.21     37.04 o
  -6   2  19       23.17       37.81     20.84 o
  -5   2  19      158.55      199.87     24.69 o
  -4   2  19      506.09      510.86     33.18 o
  -3   2  19     1129.10     1137.47     45.53 o
  -2   2  19     1340.61     1336.56     48.62 o
  -1   2  19      395.54      432.62     40.90 o
   0   2  19       97.65      100.99     16.89 o
 -14   3  19      281.79      344.94     34.73 o
 -13   3  19        4.74       16.21     22.38 o
 -12   3  19      200.54      152.02     28.55 o
 -11   3  19       24.06       44.76     21.61 o
 -10   3  19      133.92      135.05     25.47 o
  -9   3  19       11.82       12.35     19.29 o
  -8   3  19      215.66      196.78     26.24 o
  -7   3  19       32.53        6.95     21.61 o
  -6   3  19      602.12      625.84     33.95 o
  -5   3  19        9.51       19.29     20.84 o
  -4   3  19       45.59       23.15     20.84 o
  -3   3  19        9.21       52.47     23.15 o
  -2   3  19        0.04        7.72     20.06 o
  -1   3  19      375.65      335.06     21.42 o
 -14   4  19       27.99       16.21     25.47 o
 -13   4  19       13.61      -12.35     20.84 o
 -12   4  19       54.46       40.13     23.92 o
 -11   4  19        2.10       16.98     21.61 o
 -10   4  19        0.17      -20.06     20.06 o
  -9   4  19       57.50       74.08     22.38 o
  -8   4  19      258.06      267.00     27.01 o
  -7   4  19      390.28      530.92     33.18 o
  -6   4  19       42.18       59.42     20.84 o
  -5   4  19        7.87       34.73     23.15 o
  -4   4  19       53.85       87.20     23.15 o
  -3   4  19       23.25       20.06     25.47 o
  -2   4  19      175.40      129.64     23.92 o
  -1   4  19      472.60      488.52     23.51 o
 -14   5  19       33.68       70.22     27.78 o
 -13   5  19        0.01        7.72     23.92 o
 -12   5  19      666.87      838.82     41.67 o
 -11   5  19     2658.28     2894.60    104.18 o
 -10   5  19      867.28      853.49     40.13 o
  -9   5  19        0.49       50.16     23.15 o
  -8   5  19      209.74      264.69     26.24 o
  -7   5  19      233.42      181.35     26.24 o
  -6   5  19      616.67      599.60     33.95 o
  -5   5  19     2690.09     3137.68    112.67 o
  -4   5  19      606.31      568.73     35.50 o
  -3   5  19      233.14      276.26     30.87 o
  -2   5  19      206.48      246.94     26.24 o
  -1   5  19      275.62      299.55     19.78 o
 -14   6  19        6.85        7.72     23.15 o
 -13   6  19      176.12      119.61     28.55 o
 -12   6  19      910.90      945.32     43.21 o
 -11   6  19      213.94      217.62     30.10 o
 -10   6  19      561.76      667.51     37.04 o
  -9   6  19      650.70      723.07     38.58 o
  -8   6  19      117.81       84.89     21.61 o
  -7   6  19       53.39       34.73     23.15 o
  -6   6  19      492.25      480.76     31.64 o
  -5   6  19       14.87       30.10     25.47 o
  -4   6  19     1364.48     1335.02     47.07 o
  -3   6  19      924.00     1007.05     43.21 o
  -1   6  19       10.13       20.56     16.21 o
 -13   7  19        0.02      -23.15     23.15 o
 -12   7  19       87.91       91.06     25.47 o
 -11   7  19      535.07      590.34     36.27 o
 -10   7  19      667.41      746.99     38.58 o
  -9   7  19       60.92       30.87     22.38 o
  -8   7  19       14.91       22.38     19.29 o
  -7   7  19        3.97       12.35     21.61 o
  -6   7  19      205.98      247.71     25.47 o
  -5   7  19     1023.01     1073.42     43.21 o
  -4   7  19      591.36      655.16     35.50 o
  -3   7  19        4.81       26.24     23.15 o
  -2   7  19        6.42      -19.29     19.29 o
  -1   7  19      148.97      123.41     16.48 o
 -13   8  19        7.70      -23.15     23.15 o
 -12   8  19        1.47       14.66     22.38 o
 -11   8  19      111.65       68.68     25.47 o
 -10   8  19      365.52      423.66     33.18 o
  -9   8  19       76.34       42.44     23.92 o
  -8   8  19        7.50      -16.21     18.52 o
  -7   8  19      110.96      121.15     27.01 o
  -6   8  19       12.48       13.12     20.06 o
  -5   8  19      595.86      713.04     38.58 o
  -4   8  19       58.33       57.10     20.84 o
  -3   8  19       54.56       17.75     23.15 o
  -2   8  19       18.19       14.66     19.29 o
 -13   9  19       92.21      117.30     29.32 o
 -12   9  19      414.29      344.17     33.18 o
 -11   9  19      217.34      219.93     28.55 o
 -10   9  19      531.90      654.39     48.62 o
  -9   9  19      195.55      137.36     27.01 o
  -8   9  19        1.53        0.77     20.84 o
  -7   9  19      629.93      692.97     38.58 o
  -6   9  19     1232.26     1206.15     57.10 o
  -5   9  19      322.76      287.84     30.10 o
  -4   9  19      127.89      131.96     23.92 o
  -3   9  19       57.95       54.02     24.69 o
  -2   9  19      149.64      152.79     27.01 o
 -12  10  19      119.61       92.60     24.69 o
 -11  10  19      141.02      145.85     29.32 o
 -10  10  19       16.83      -26.24     26.24 o
  -9  10  19      332.59      391.25     32.41 o
  -8  10  19     1106.81     1055.67     44.76 o
  -7  10  19      344.02      392.79     33.18 o
  -6  10  19       60.62      -13.89     20.06 o
  -5  10  19       49.43       41.67     23.92 o
  -4  10  19       53.53       34.73     20.84 o
  -3  10  19      460.95      524.75     35.50 o
 -11  11  19      109.98       58.65     23.92 o
 -10  11  19      334.48      344.17     30.87 o
  -9  11  19       16.46       22.38     23.15 o
  -8  11  19        1.51       47.07     20.84 o
  -7  11  19        3.57       13.89     23.15 o
  -6  11  19      234.28      236.14     27.01 o
  -5  11  19      476.15      534.78     34.73 o
  -4  11  19      475.96      438.32     33.18 o
  -3  11  19      152.74      193.69     27.78 o
 -11  12  19       63.98       33.95     24.69 o
 -10  12  19      130.05       90.29     29.32 o
  -9  12  19      336.57      354.20     33.18 o
  -8  12  19      571.83      591.11     34.73 o
  -7  12  19      173.30      199.10     30.87 o
  -6  12  19      127.65       91.83     25.47 o
  -5  12  19       42.79       23.15     24.69 o
  -4  12  19      159.70      148.16     27.01 o
 -10  13  19       68.99        3.09     26.24 o
  -9  13  19      257.07      263.15     31.64 o
  -8  13  19        0.05        6.95     23.15 o
  -7  13  19      823.32      987.76     44.76 o
  -6  13  19      528.99      487.71     35.50 o
  -5  13  19       91.34       63.28     24.69 o
  -7  14  19      972.84     1102.74     46.30 o
 -14   0  20      582.29      686.80     43.21 o
 -13   0  20     1132.87     1468.52     57.10 o
 -12   0  20       51.47       71.00     24.69 o
 -11   0  20       64.37       91.06     23.92 o
 -10   0  20       91.33      103.41     24.69 o
  -9   0  20       68.28      133.50     24.69 o
  -8   0  20     2993.45     3322.11    125.01 o
  -7   0  20     1667.12     1641.38     60.96 o
  -6   0  20        1.92       24.69     21.61 o
  -5   0  20       21.73       16.21     19.29 o
  -4   0  20      428.47      442.95     34.73 o
  -3   0  20     1304.85     1359.71     50.93 o
  -2   0  20     2220.65     2450.88     65.59 o
 -14   1  20      616.66      778.57     31.37 o
 -13   1  20        8.15       60.96     17.46 o
 -12   1  20      178.08      186.94     19.64 o
 -11   1  20      109.07       91.42     17.98 o
 -10   1  20      962.72     1040.83     34.86 o
  -9   1  20     1026.65     1036.45     30.54 o
  -8   1  20     1699.17     1913.03     47.08 o
  -7   1  20       53.54       44.37     15.82 o
  -6   1  20      232.66      234.91     20.17 o
  -5   1  20       13.99       16.75     13.91 o
  -4   1  20      164.04      152.76     20.17 o
  -3   1  20      654.89      630.75     27.52 o
  -2   1  20       88.70      123.85     20.17 o
 -14   2  20       87.04       91.06     27.78 o
 -13   2  20       27.70       33.95     25.47 o
 -12   2  20       34.48       20.06     23.15 o
 -11   2  20       41.76       61.73     23.15 o
 -10   2  20      112.88      120.38     27.01 o
  -9   2  20      401.82      443.72     32.41 o
  -8   2  20        0.30      -11.58     21.61 o
  -7   2  20        0.02       -3.86     20.06 o
  -6   2  20       57.32       40.90     23.15 o
  -5   2  20       42.18       85.66     22.38 o
  -4   2  20       56.62       81.80     25.47 o
  -3   2  20        0.26       77.94     25.47 o
  -2   2  20       43.17       34.73     23.15 o
 -14   3  20      121.95      165.91     30.87 o
 -13   3  20        0.14      -10.80     23.92 o
 -12   3  20       24.38       36.27     23.92 o
 -11   3  20      313.59      270.86     29.32 o
 -10   3  20      974.57     1217.72     48.62 o
  -9   3  20      419.73      469.19     33.18 o
  -8   3  20       37.54       32.41     23.15 o
  -7   3  20      177.37      153.57     27.01 o
  -6   3  20      555.03      522.43     35.50 o
  -5   3  20     1270.90     1344.28     47.84 o
  -4   3  20      949.21     1085.76     47.84 o
  -3   3  20       99.86       89.52     28.55 o
  -2   3  20       66.23       65.59     23.92 o
 -13   4  20      718.30      902.87     43.99 o
 -12   4  20      978.62     1061.07     46.30 o
 -11   4  20      326.56      280.12     31.64 o
 -10   4  20       66.19      128.10     25.47 o
  -9   4  20      812.49      958.44     42.44 o
  -8   4  20      529.40      501.60     33.95 o
  -7   4  20     1074.32     1219.27     46.30 o
  -6   4  20     1305.09     1337.33     47.07 o
  -5   4  20      123.85      199.87     30.10 o
  -4   4  20      277.34      280.89     30.10 o
  -3   4  20      538.18      477.67     35.50 o
  -2   4  20      382.79      357.29     30.87 o
 -13   5  20       90.84      124.24     27.78 o
 -11   5  20      117.80      121.93     26.24 o
 -10   5  20      459.11      374.27     31.64 o
  -9   5  20      221.98      281.67     30.10 o
  -8   5  20      507.50      585.71     34.73 o
  -7   5  20       18.27       13.89     22.38 o
  -6   5  20      128.13      128.87     25.47 o
  -5   5  20      341.60      562.56     37.04 o
  -4   5  20      397.21      408.99     32.41 o
  -3   5  20      142.16      167.46     29.32 o
  -2   5  20      111.97      109.58     23.92 o
 -13   6  20       62.36       57.88     25.47 o
 -12   6  20      398.46      389.70     33.95 o
 -11   6  20       48.46       60.96     26.24 o
 -10   6  20       28.60       23.15     22.38 o
  -9   6  20        9.07      -15.43     20.84 o
  -8   6  20        6.65       22.38     20.06 o
  -7   6  20      151.23      180.57     27.78 o
  -6   6  20      223.02      273.18     27.78 o
  -5   6  20        1.10       13.12     23.92 o
  -4   6  20       50.79       20.84     21.61 o
  -3   6  20      100.33       74.08     26.24 o
 -13   7  20       36.91       48.62     26.24 o
 -12   7  20      250.92      302.50     32.41 o
 -11   7  20     1318.14     1517.14     51.70 o
 -10   7  20     1026.80     1079.59     48.62 o
  -9   7  20       21.91      -10.03     21.61 o
  -8   7  20       26.92       38.58     20.84 o
  -7   7  20       79.65       57.88     27.01 o
  -6   7  20      695.32      690.66     48.62 o
  -5   7  20     1971.56     2342.84     64.82 o
  -4   7  20      761.05      648.99     37.81 o
  -3   7  20       10.12       38.58     24.69 o
 -12   8  20     1433.06     1619.00     53.25 o
 -11   8  20     1131.10     1267.88     47.84 o
 -10   8  20      113.45      142.76     26.24 o
  -9   8  20       90.37       69.45     24.69 o
  -8   8  20      437.00      504.68     33.95 o
  -7   8  20      633.60      758.57     40.13 o
  -6   8  20     1680.12     1926.90     59.42 o
  -5   8  20      457.98      489.25     36.27 o
  -4   8  20        0.06        1.54     20.84 o
  -3   8  20      352.69      278.58     32.41 o
 -12   9  20       44.24       90.29     24.69 o
 -11   9  20        3.54      -23.92     23.92 o
 -10   9  20       85.28       41.67     23.15 o
  -9   9  20        1.24      -22.38     22.38 o
  -8   9  20       13.34      -19.29     19.29 o
  -7   9  20       44.87       77.17     26.24 o
  -6   9  20       53.56       43.21     22.38 o
  -5   9  20      229.62      312.53     32.41 o
  -4   9  20      195.57      157.42     27.01 o
 -11  10  20      271.22      280.89     33.95 o
 -10  10  20       96.06       75.63     24.69 o
  -9  10  20      105.27       94.15     27.78 o
  -8  10  20      757.66      735.42     38.58 o
  -7  10  20      559.96      723.07     40.90 o
  -6  10  20      108.66      110.35     24.69 o
  -5  10  20      328.67      311.76     32.41 o
 -10  11  20      704.73      696.06     39.36 o
  -9  11  20     1457.59     1912.24     57.10 o
  -8  11  20      626.93      601.14     37.81 o
  -7  11  20      179.25      200.64     31.64 o
  -6  11  20      245.15      143.53     27.01 o
  -5  11  20      341.58      445.26     34.73 o
  -8  12  20      684.60      777.86     40.13 o
  -7  12  20     1076.66     1352.00     50.16 o
 -13   1  21       64.31       63.67     30.10 o
 -12   1  21        5.07       -9.08     17.13 o
 -11   1  21        4.16        2.79     15.80 o
 -10   1  21      600.55      608.66     27.81 o
  -9   1  21     1450.11     1563.67     68.29 o
  -8   1  21     1440.68     1705.72     42.64 o
  -7   1  21       62.90       90.65     17.18 o
  -6   1  21       10.97       14.19     19.29 o
  -5   1  21       51.30       59.19     16.34 o
  -4   1  21      780.98      843.66     32.19 o
  -3   1  21      978.88      967.09     32.46 o
 -13   2  21      348.45      418.25     36.27 o
 -12   2  21      375.64      422.88     35.50 o
 -11   2  21      895.48      961.52     43.99 o
 -10   2  21      722.72      951.49     49.39 o
  -9   2  21      358.55      380.44     33.95 o
  -8   2  21      397.41      474.59     35.50 o
  -7   2  21     1234.77     1328.84     50.16 o
  -6   2  21      759.38      744.68     40.13 o
  -5   2  21      488.03      548.67     35.50 o
  -4   2  21      184.60      205.27     30.87 o
  -3   2  21       16.09       30.87     27.01 o
 -13   3  21      226.86      290.15     32.41 o
 -12   3  21        0.08       19.29     25.47 o
 -11   3  21       62.35       74.08     23.92 o
 -10   3  21      346.21      377.35     33.18 o
  -9   3  21      559.35      596.51     37.04 o
  -8   3  21     1120.33     1221.58     47.84 o
  -7   3  21       46.25       37.04     23.92 o
  -6   3  21      113.11      167.46     28.55 o
  -5   3  21      140.44      219.93     29.32 o
  -4   3  21      500.63      591.88     39.36 o
 -12   4  21      151.24      189.83     29.32 o
 -11   4  21      207.86      157.42     29.32 o
 -10   4  21       32.84        0.00     23.15 o
  -9   4  21      340.74      278.58     30.10 o
  -8   4  21       60.48       95.69     24.69 o
  -7   4  21       54.08       57.88     24.69 o
  -6   4  21      383.86      352.66     32.41 o
  -5   4  21      297.83      391.25     36.27 o
  -4   4  21        2.78       -8.49     23.15 o
 -12   5  21      404.32      523.20     39.36 o
 -11   5  21      201.66      242.31     31.64 o
 -10   5  21      859.64     1001.65     43.99 o
  -9   5  21      163.87      190.61     28.55 o
  -8   5  21      262.39      311.76     30.87 o
  -7   5  21      808.00      955.35     44.76 o
  -6   5  21      131.39      177.49     30.10 o
  -5   5  21      449.86      524.75     39.36 o
  -4   5  21      704.93      723.07     40.13 o
 -12   6  21     1324.15     1470.84     53.25 o
 -11   6  21     2073.78     2362.13     94.15 o
 -10   6  21      310.22      320.25     32.41 o
  -9   6  21      125.20      177.49     27.78 o
  -8   6  21        0.61      -20.06     20.06 o
  -7   6  21      911.27     1159.85     48.62 o
  -6   6  21     2656.74     2961.73     91.06 o
  -5   6  21     1283.10     1649.09     74.08 o
  -4   6  21      132.11      165.14     27.01 o
 -11   7  21       75.09       90.29     27.01 o
 -10   7  21       91.54      125.01     27.01 o
  -9   7  21        7.12       -3.09     22.38 o
  -8   7  21       16.21        5.40     23.15 o
  -7   7  21      183.62      240.77     32.41 o
  -6   7  21      183.78      208.36     30.10 o
  -5   7  21        3.20       34.73     26.24 o
 -11   8  21       49.57       82.57     25.47 o
 -10   8  21       30.23       27.01     24.69 o
  -9   8  21       38.92       41.67     26.24 o
  -8   8  21      234.35      267.00     30.10 o
  -7   8  21      235.53      281.67     31.64 o
  -6   8  21      135.79       92.60     23.92 o
 -10   9  21      287.45      342.63     35.50 o
  -9   9  21     1134.61     1297.21     49.39 o
  -8   9  21     1128.78     1244.73     47.84 o
  -7   9  21      167.11      268.55     33.18 o
  -6   9  21       11.26       26.24     22.38 o
 -11   0  22      640.19      664.42     40.90 o
 -10   0  22     2433.50     2906.94    128.87 o
  -9   0  22     2827.35     2916.20    100.32 o
  -8   0  22      235.10      375.04     37.04 o
  -7   0  22       68.09       82.57     23.92 o
  -6   0  22        5.78       25.47     23.92 o
  -5   0  22      474.56      388.16     34.73 o
 -12   1  22        6.12       13.55     22.38 o
 -11   1  22      231.11      257.12     22.09 o
 -10   1  22       17.32       54.64     19.37 o
  -9   1  22      282.60      322.28     29.32 o
  -8   1  22      961.38     1095.80     34.38 o
  -7   1  22      248.39      282.06     22.37 o
  -6   1  22        2.27        9.26     24.69 o
  -5   1  22      109.18      183.17     20.71 o
 -10   2  22       15.97       41.67     24.69 o
  -9   2  22      202.35      256.20     30.87 o
  -8   2  22        9.43       74.08     26.24 o
  -7   2  22        0.88      -16.98     23.15 o
  -6   2  22       99.71      127.33     27.78 o
 -11   3  22      304.39      456.07     35.50 o
 -10   3  22       15.30      -15.43     26.24 o
  -9   3  22      316.28      371.95     34.73 o
  -8   3  22      845.92      920.62     44.76 o
  -7   3  22     1086.36     1256.31     58.65 o
  -6   3  22     1057.75     1260.94     50.93 o
 -11   4  22      891.80     1010.14     47.07 o
 -10   4  22      751.03      873.55     43.21 o
  -9   4  22      438.25      483.85     36.27 o
  -8   4  22      458.02      581.85     38.58 o
  -7   4  22      106.66      103.41     29.32 o
  -6   4  22      876.00     1023.26     47.07 o
 -10   5  22        8.24       16.21     23.92 o
  -9   5  22        3.77       18.52     23.15 o
  -8   5  22      182.48      202.95     29.32 o
  -7   5  22      253.56      284.75     34.73 o
 -10   6  22       50.70       24.69     25.47 o
  -9   6  22       13.68      -20.84     23.92 o
  -8   6  22        7.88       24.69     23.92 o
  -7   6  22        7.16       40.90     28.55 o
 
